# Supplementary material for: Causal relationship between air pollution, lung function, gastroesophageal reflux disease, and non-alcoholic fatty liver disease: univariate and multivariate Mendelian randomization study
Source: Front Public Health. 2024 Apr 29;12:1368483. doi: 10.3389/fpubh.2024.1368483 (PMC11092889; doi:10.3389/fpubh.2024.1368483)
Supplement: Supplementary file 1 [file Table_1.XLS]

## Sheet: Sheet1
Table S1:Details of studies included in Mendelian randomization (MR) analyses.
Traits	Consortium	Author and year	Participants included in analysis	Population	GWAS ID	PubMed ID	Data acquisition
PM2.5um	MRC-IEU	Ben Elsworth et al.(2018)	423796	European	ukb-b-10817	NA	https://gwas.mrcieu.ac.uk/
PM2.5-10um	MRC-IEU	Ben Elsworth et al.(2018)	423796	European	ukb-b-12963	NA	https://gwas.mrcieu.ac.uk/
PM10um	MRC-IEU	Ben Elsworth et al.(2018)	455314	European	ukb-b-589	NA	https://gwas.mrcieu.ac.uk/
Nitrogen dioxide	MRC-IEU	Ben Elsworth et al.(2018)	456380	European	ukb-b-2618	NA	https://gwas.mrcieu.ac.uk/
Nitrogen oxides	MRC-IEU	Ben Elsworth et al.(2018)	456380	European	ukb-b-12417	NA	https://gwas.mrcieu.ac.uk/
FEV1	MRC-IEU	Ben Elsworth et al.(2018)	345665	European	ukb-b-11141	NA	https://gwas.mrcieu.ac.uk/
FVC	NA	Loh et al,2018	422876	European	ebi-a-GCST90029027	29892013	https://gwas.mrcieu.ac.uk/
Gastroesophageal reflux disease	NA	Ong JS et al,2021	602604(129080 cases and 473524 controls)	European	ebi-a-GCST90000514	34187846	https://gwas.mrcieu.ac.uk/
Type 2 diabetes	NA	Sakaue S et al,2021	490089(38841 cases and 451248 controls)	European	ebi-a-GCST90018926	34594039	https://gwas.mrcieu.ac.uk/
Body Mass Index	GIANT	Locke AE et al,2015	322154	European	ieu-a-835	25673413	https://gwas.mrcieu.ac.uk/
Non-alcoholic fatty liver disease	FinnGen	NA. (2023)	377277(2275 cases and 375002 controls)	European	NA	NA	https://finngen.gitbook.io/documentation/v/r9
