# Supplementary material for: Causal relationship between air pollution, lung function, gastroesophageal reflux disease, and non-alcoholic fatty liver disease: univariate and multivariate Mendelian randomization study
Source: Front Public Health. 2024 Apr 29;12:1368483. doi: 10.3389/fpubh.2024.1368483 (PMC11092889; doi:10.3389/fpubh.2024.1368483)
Supplement: Supplementary file 2 [file Table_2.XLS]

## Sheet: Sheet1
Table S2 Harmonization data of Air pollution, lung function, gastroesophageal reflux disease and nonalcoholic fatty liver disease
Exposure	Outcome	Number	SNP	effect_allele.exposure	other_allele.exposure	Effect_allele.outcome	Other_allele.outcome	Beta.exposure	Beta.outcome	Eaf.exposure	Eaf.outcome	Remove	Palindromic	Ambiguous	outcome	Pval.outcome	Se.outcome	Mr_keep.outcome	Pval_origin.outcome	Se.exposure	Samplesize.exposure	Pval.exposure	exposure	Mr_keep.exposure	Pval_origin.exposure	Action	Mr_keep	Samplesize.outcome	F
PM2.5	Nonalcoholic fatty liver disease	1	rs114708313	T	A	T	A	0.024558	0.133399	0.06585	0.0789029	FALSE	TRUE	FALSE	NAFLD	0.0166579	0.0557183	TRUE	reported	0.00447797	423796	4.20001e-08	Particulate matter air pollution (pm2.5)	TRUE	reported	2	TRUE	377277	30.0762
PM2.5	Nonalcoholic fatty liver disease	2	rs12203592	T	C	T	C	0.0216661	-0.00623482	0.212894	0.0308805	FALSE	FALSE	FALSE	NAFLD	0.94336	0.0877551	TRUE	reported	0.00259111	423796	6.20012e-17	Particulate matter air pollution (pm2.5)	TRUE	reported	2	TRUE	377277	69.9181
PM2.5	Nonalcoholic fatty liver disease	3	rs1372504	A	G	A	G	0.0122914	0.0646488	0.374311	0.347026	FALSE	FALSE	FALSE	NAFLD	0.0391995	0.0313512	TRUE	reported	0.00221931	423796	3.09999e-08	Particulate matter air pollution (pm2.5)	TRUE	reported	2	TRUE	377277	30.6737
PM2.5	Nonalcoholic fatty liver disease	4	rs1537371	A	C	A	C	0.0123705	-0.00890475	0.500143	0.421295	FALSE	FALSE	FALSE	NAFLD	0.767869	0.0301689	TRUE	reported	0.00214859	423796	8.50002e-09	Particulate matter air pollution (pm2.5)	TRUE	reported	2	TRUE	377277	33.1488
PM2.5	Nonalcoholic fatty liver disease	5	rs6749467	A	G	A	G	-0.0123919	-0.0219482	0.465814	0.420097	FALSE	FALSE	FALSE	NAFLD	0.469417	0.0303391	TRUE	reported	0.00218282	423796	1.40001e-08	Particulate matter air pollution (pm2.5)	TRUE	reported	2	TRUE	377277	32.2285
PM2.5	Nonalcoholic fatty liver disease	6	rs72642437	T	C	T	C	0.113396	0.126311	0.003862	0.0631937	FALSE	FALSE	FALSE	NAFLD	0.0414677	0.061953	TRUE	reported	0.019135	423796	3.09999e-09	Particulate matter air pollution (pm2.5)	TRUE	reported	2	TRUE	377277	35.1187
PM2.5	Nonalcoholic fatty liver disease	7	rs77205736	T	C	T	C	0.0135219	-0.0581939	0.273909	0.182925	FALSE	FALSE	FALSE	NAFLD	0.131833	0.038618	TRUE	reported	0.00241312	423796	2.1e-08	Particulate matter air pollution (pm2.5)	TRUE	reported	2	TRUE	377277	31.3991
PM2.5	Nonalcoholic fatty liver disease	8	rs77255816	T	C	T	C	0.0313937	0.0320443	0.036507	0.00927813	FALSE	FALSE	FALSE	NAFLD	0.836833	0.155595	TRUE	reported	0.00572778	423796	4.20001e-08	Particulate matter air pollution (pm2.5)	TRUE	reported	2	TRUE	377277	30.0409
PM10um	Nonalcoholic fatty liver disease	1	rs10498638	C	T	C	T	0.0140135	0.0791002	0.188322	0.175631	FALSE	FALSE	FALSE	NAFLD	0.043412	0.0391638	TRUE	reported	0.00253691	455314	3.29997e-08	Particulate matter air pollution (pm10)	TRUE	reported	2	TRUE	377277	30.5129
PM10um	Nonalcoholic fatty liver disease	2	rs13084230	T	C	T	C	-0.013562	-0.0440203	0.200319	0.280117	FALSE	FALSE	FALSE	NAFLD	0.186188	0.0332997	TRUE	reported	0.00245992	455314	3.50002e-08	Particulate matter air pollution (pm10)	TRUE	reported	2	TRUE	377277	30.3952
PM10um	Nonalcoholic fatty liver disease	3	rs13122455	T	C	T	C	-0.0140039	0.0140893	0.199995	0.216669	FALSE	FALSE	FALSE	NAFLD	0.698102	0.0363235	TRUE	reported	0.0024643	455314	1.29999e-08	Particulate matter air pollution (pm10)	TRUE	reported	2	TRUE	377277	32.2932
PM10um	Nonalcoholic fatty liver disease	4	rs140295641	A	T	A	T	-0.0351352	-0.190115	0.027357	0.00696082	FALSE	TRUE	FALSE	NAFLD	0.290768	0.179958	TRUE	reported	0.00617205	455314	1.29999e-08	Particulate matter air pollution (pm10)	TRUE	reported	2	TRUE	377277	32.406
PM10um	Nonalcoholic fatty liver disease	5	rs142169179	A	G	A	G	0.040185	-0.0208444	0.020279	0.0127427	FALSE	FALSE	FALSE	NAFLD	0.87641	0.134028	TRUE	reported	0.0073403	455314	4.39997e-08	Particulate matter air pollution (pm10)	TRUE	reported	2	TRUE	377277	29.9709
PM10um	Nonalcoholic fatty liver disease	6	rs147895162	C	T	C	T	-0.0447597	-0.0548618	0.015135	0.018922	FALSE	FALSE	FALSE	NAFLD	0.617911	0.109985	TRUE	reported	0.00810727	455314	3.40001e-08	Particulate matter air pollution (pm10)	TRUE	reported	2	TRUE	377277	30.4807
PM10um	Nonalcoholic fatty liver disease	7	rs182549	T	C	T	C	-0.0124233	0.0531866	0.738828	0.599875	FALSE	FALSE	FALSE	NAFLD	0.0837761	0.0307583	TRUE	reported	0.00221854	455314	2.1e-08	Particulate matter air pollution (pm10)	TRUE	reported	2	TRUE	377277	31.3574
PM10um	Nonalcoholic fatty liver disease	8	rs2004679	C	T	C	T	0.0119145	-0.0558274	0.307685	0.227748	FALSE	FALSE	FALSE	NAFLD	0.11731	0.0356459	TRUE	reported	0.00213821	455314	2.5e-08	Particulate matter air pollution (pm10)	TRUE	reported	2	TRUE	377277	31.0492
PM10um	Nonalcoholic fatty liver disease	9	rs2248162	C	T	C	T	0.0118186	0.0679436	0.63988	0.652853	FALSE	FALSE	FALSE	NAFLD	0.029766	0.0312644	TRUE	reported	0.00204712	455314	7.79992e-09	Particulate matter air pollution (pm10)	TRUE	reported	2	TRUE	377277	33.3308
PM10um	Nonalcoholic fatty liver disease	10	rs4788565	A	G	A	G	-0.0219191	-0.0479496	0.066776	0.115411	FALSE	FALSE	FALSE	NAFLD	0.30569	0.0468117	TRUE	reported	0.00399449	455314	4.09996e-08	Particulate matter air pollution (pm10)	TRUE	reported	2	TRUE	377277	30.1108
PM10um	Nonalcoholic fatty liver disease	11	rs4833095	C	T	C	T	0.0251105	0.015355	0.206945	0.129898	FALSE	FALSE	FALSE	NAFLD	0.728971	0.0443153	TRUE	reported	0.00240554	455314	1.69981e-25	Particulate matter air pollution (pm10)	TRUE	reported	2	TRUE	377277	108.965
PM10um	Nonalcoholic fatty liver disease	12	rs56084453	G	A	G	A	0.014935	-0.0325149	0.209746	0.224731	FALSE	FALSE	FALSE	NAFLD	0.361983	0.0356682	TRUE	reported	0.00241164	455314	5.89997e-10	Particulate matter air pollution (pm10)	TRUE	reported	2	TRUE	377277	38.3518
PM10um	Nonalcoholic fatty liver disease	13	rs60304336	T	G	T	G	0.0279318	-0.0731332	0.040906	0.0188115	FALSE	FALSE	FALSE	NAFLD	0.504178	0.109492	TRUE	reported	0.00502954	455314	2.80001e-08	Particulate matter air pollution (pm10)	TRUE	reported	2	TRUE	377277	30.8419
PM10um	Nonalcoholic fatty liver disease	14	rs61620752	G	T	G	T	0.0160687	0.0116461	0.148343	0.177362	FALSE	FALSE	FALSE	NAFLD	0.766666	0.0392469	TRUE	reported	0.00276719	455314	6.4e-09	Particulate matter air pollution (pm10)	TRUE	reported	2	TRUE	377277	33.7197
PM10um	Nonalcoholic fatty liver disease	15	rs61875074	C	A	C	A	0.0222662	0.0223108	0.073029	0.106074	FALSE	FALSE	FALSE	NAFLD	0.646988	0.0487187	TRUE	reported	0.00384125	455314	6.80002e-09	Particulate matter air pollution (pm10)	TRUE	reported	2	TRUE	377277	33.6006
PM10um	Nonalcoholic fatty liver disease	16	rs6793835	A	G	A	G	-0.0129858	0.00321329	0.263796	0.208194	FALSE	FALSE	FALSE	NAFLD	0.930268	0.0367201	TRUE	reported	0.00223823	455314	6.59994e-09	Particulate matter air pollution (pm10)	TRUE	reported	2	TRUE	377277	33.6611
PM10um	Nonalcoholic fatty liver disease	17	rs6867849	T	A	T	A	-0.0314765	-0.083258	0.040477	0.0404523	FALSE	TRUE	FALSE	NAFLD	0.278983	0.0769052	TRUE	reported	0.00523168	455314	1.79999e-09	Particulate matter air pollution (pm10)	TRUE	reported	2	TRUE	377277	36.1985
PM10um	Nonalcoholic fatty liver disease	18	rs7200852	A	C	A	C	-0.0244283	-0.0237735	0.054732	0.0174647	FALSE	FALSE	FALSE	NAFLD	0.835445	0.114448	TRUE	reported	0.00445039	455314	4e-08	Particulate matter air pollution (pm10)	TRUE	reported	2	TRUE	377277	30.1294
PM10um	Nonalcoholic fatty liver disease	19	rs74247887	T	C	T	C	0.037132	0.0904669	0.028721	0.0139599	FALSE	FALSE	FALSE	NAFLD	0.473984	0.126348	TRUE	reported	0.00588066	455314	2.69998e-10	Particulate matter air pollution (pm10)	TRUE	reported	2	TRUE	377277	39.8698
PM10um	Nonalcoholic fatty liver disease	20	rs74805019	C	G	C	G	-0.0307133	0.0531235	0.033712	0.0562401	FALSE	TRUE	FALSE	NAFLD	0.419469	0.0658005	TRUE	reported	0.00548224	455314	2.1e-08	Particulate matter air pollution (pm10)	TRUE	reported	2	TRUE	377277	31.3861
PM10um	Nonalcoholic fatty liver disease	21	rs9640029	T	C	T	C	-0.0138024	0.0383902	0.478233	0.487483	FALSE	FALSE	FALSE	NAFLD	0.199245	0.0299058	TRUE	reported	0.00197383	455314	2.70023e-12	Particulate matter air pollution (pm10)	TRUE	reported	2	TRUE	377277	48.8978
Nitrogen dioxide	Nonalcoholic fatty liver disease	1	rs10983735	A	G	A	G	0.0163113	0.0238628	0.154461	0.100825	FALSE	FALSE	FALSE	NAFLD	0.630125	0.0495541	TRUE	reported	0.00280286	456380	5.89997e-09	Nitrogen dioxide air pollution	TRUE	reported	2	TRUE	377277	33.8668
Nitrogen dioxide	Nonalcoholic fatty liver disease	2	rs12203592	T	C	T	C	0.0159413	-0.00623482	0.219436	0.0308805	FALSE	FALSE	FALSE	NAFLD	0.94336	0.0877551	TRUE	reported	0.002408	456380	3.59998e-11	Nitrogen dioxide air pollution	TRUE	reported	2	TRUE	377277	43.8263
Nitrogen dioxide	Nonalcoholic fatty liver disease	3	rs34623735	T	C	T	C	0.0127201	0.0203053	0.33449	0.25931	FALSE	FALSE	FALSE	NAFLD	0.549685	0.0339422	TRUE	reported	0.00215704	456380	3.69999e-09	Nitrogen dioxide air pollution	TRUE	reported	2	TRUE	377277	34.7748
Nitrogen dioxide	Nonalcoholic fatty liver disease	4	rs7225402	C	T	C	T	-0.0248919	-0.0103321	0.058308	0.0583535	FALSE	FALSE	FALSE	NAFLD	0.870648	0.0634513	TRUE	reported	0.0043153	456380	8e-09	Nitrogen dioxide air pollution	TRUE	reported	2	TRUE	377277	33.2732
Nitrogen oxides	Nonalcoholic fatty liver disease	1	rs1217106	G	A	G	A	0.0145574	-0.00879991	0.782419	0.809759	FALSE	FALSE	FALSE	NAFLD	0.817027	0.0380338	TRUE	reported	0.00251872	456380	7.49998e-09	Nitrogen oxides air pollution	TRUE	reported	2	TRUE	377277	33.4047
Nitrogen oxides	Nonalcoholic fatty liver disease	2	rs12203592	T	C	T	C	0.01937	-0.00623482	0.219436	0.0308805	FALSE	FALSE	FALSE	NAFLD	0.94336	0.0877551	TRUE	reported	0.00245674	456380	3.19963e-15	Nitrogen oxides air pollution	TRUE	reported	2	TRUE	377277	62.1643
Nitrogen oxides	Nonalcoholic fatty liver disease	3	rs1318845	C	T	C	T	-0.0141726	0.0477894	0.200795	0.225713	FALSE	FALSE	FALSE	NAFLD	0.181776	0.0357891	TRUE	reported	0.00259612	456380	4.79999e-08	Nitrogen oxides air pollution	TRUE	reported	2	TRUE	377277	29.8023
Nitrogen oxides	Nonalcoholic fatty liver disease	4	rs6749467	A	G	A	G	-0.0116612	-0.0219482	0.46467	0.420097	FALSE	FALSE	FALSE	NAFLD	0.469417	0.0303391	TRUE	reported	0.00209584	456380	2.59998e-08	Nitrogen oxides air pollution	TRUE	reported	2	TRUE	377277	30.9578
Nitrogen oxides	Nonalcoholic fatty liver disease	5	rs72808024	C	A	C	A	-0.0170289	-0.0216321	0.148435	0.135203	FALSE	FALSE	FALSE	NAFLD	0.620053	0.0436329	TRUE	reported	0.00290612	456380	4.60002e-09	Nitrogen oxides air pollution	TRUE	reported	2	TRUE	377277	34.3357
Nitrogen oxides	Nonalcoholic fatty liver disease	6	rs7514956	C	A	C	A	-0.0146107	0.0228119	0.186513	0.209996	FALSE	FALSE	FALSE	NAFLD	0.532624	0.0365572	TRUE	reported	0.00265248	456380	3.59998e-08	Nitrogen oxides air pollution	TRUE	reported	2	TRUE	377277	30.3416
Nitrogen oxides	Nonalcoholic fatty liver disease	7	rs77205736	T	C	T	C	0.0132649	-0.0581939	0.274855	0.182925	FALSE	FALSE	FALSE	NAFLD	0.131833	0.038618	TRUE	reported	0.00231459	456380	1e-08	Nitrogen oxides air pollution	TRUE	reported	2	TRUE	377277	32.8443
Nitrogen oxides	Nonalcoholic fatty liver disease	8	rs77255816	T	C	T	C	0.0299054	0.0320443	0.036924	0.00927813	FALSE	FALSE	FALSE	NAFLD	0.836833	0.155595	TRUE	reported	0.00547093	456380	4.60002e-08	Nitrogen oxides air pollution	TRUE	reported	2	TRUE	377277	29.8797
FEV1	Nonalcoholic fatty liver disease	1	rs10041013	T	C	T	C	-0.0122047	0.030351	0.361137	0.388863	FALSE	FALSE	FALSE	NAFLD	0.322197	0.030659	TRUE	reported	0.00198544	345665	7.90005e-10	FEV1	TRUE	reported	2	TRUE	377277	37.7868
FEV1	Nonalcoholic fatty liver disease	2	rs1012242	C	T	C	T	0.0118291	-0.0491083	0.684943	0.70873	FALSE	FALSE	FALSE	NAFLD	0.13418	0.0327865	TRUE	reported	0.00205636	345665	8.79995e-09	FEV1	TRUE	reported	2	TRUE	377277	33.0906
FEV1	Nonalcoholic fatty liver disease	3	rs10141786	G	A	G	A	-0.0133655	-0.00382159	0.596814	0.65463	FALSE	FALSE	FALSE	NAFLD	0.903241	0.0314357	TRUE	reported	0.00194983	345665	7.10068e-12	FEV1	TRUE	reported	2	TRUE	377277	46.9869
FEV1	Nonalcoholic fatty liver disease	4	rs10202052	T	G	T	G	-0.0123966	0.0613553	0.242665	0.294011	FALSE	FALSE	FALSE	NAFLD	0.0607659	0.0327195	TRUE	reported	0.00221388	345665	2.1e-08	FEV1	TRUE	reported	2	TRUE	377277	31.3543
FEV1	Nonalcoholic fatty liver disease	5	rs10283100	G	A	G	A	0.0284972	-0.0558868	0.944419	0.925462	FALSE	FALSE	FALSE	NAFLD	0.332271	0.057642	TRUE	reported	0.00415913	345665	7.29962e-12	FEV1	TRUE	reported	2	TRUE	377277	46.9461
FEV1	Nonalcoholic fatty liver disease	6	rs10461050	C	A	C	A	0.0141166	0.0126133	0.274452	0.306154	FALSE	FALSE	FALSE	NAFLD	0.696962	0.0323896	TRUE	reported	0.00213268	345665	3.59998e-11	FEV1	TRUE	reported	2	TRUE	377277	43.8136
FEV1	Nonalcoholic fatty liver disease	7	rs1046934	C	A	C	A	0.0117848	0.0467643	0.346748	0.40941	FALSE	FALSE	FALSE	NAFLD	0.122718	0.0302983	TRUE	reported	0.00199742	345665	3.59998e-09	FEV1	TRUE	reported	2	TRUE	377277	34.8101
FEV1	Nonalcoholic fatty liver disease	8	rs10475282	A	G	A	G	-0.0135469	-0.0207391	0.267108	0.182957	FALSE	FALSE	FALSE	NAFLD	0.591656	0.0386607	TRUE	reported	0.00217209	345665	4.49997e-10	FEV1	TRUE	reported	2	TRUE	377277	38.8977
FEV1	Nonalcoholic fatty liver disease	9	rs10490551	A	T	A	T	0.0155708	0.00573934	0.276653	0.288539	FALSE	TRUE	FALSE	NAFLD	0.861599	0.0329207	TRUE	reported	0.00212515	345665	2.39994e-13	FEV1	TRUE	reported	2	TRUE	377277	53.6837
FEV1	Nonalcoholic fatty liver disease	10	rs10771750	C	A	C	A	0.0125676	0.00958388	0.515961	0.58464	FALSE	FALSE	FALSE	NAFLD	0.75108	0.0302125	TRUE	reported	0.00190417	345665	4.10015e-11	FEV1	TRUE	reported	2	TRUE	377277	43.5605
FEV1	Nonalcoholic fatty liver disease	11	rs10888385	C	T	C	T	-0.0146302	0.0241762	0.565972	0.559303	FALSE	FALSE	FALSE	NAFLD	0.421723	0.030091	TRUE	reported	0.00191854	345665	2.39994e-14	FEV1	TRUE	reported	2	TRUE	377277	58.1512
FEV1	Nonalcoholic fatty liver disease	12	rs11049381	A	G	A	G	0.0151056	-0.00366988	0.564411	0.542068	FALSE	FALSE	FALSE	NAFLD	0.902637	0.0299995	TRUE	reported	0.00192207	345665	3.90032e-15	FEV1	TRUE	reported	2	TRUE	377277	61.7643
FEV1	Nonalcoholic fatty liver disease	13	rs11062596	T	A	T	A	0.0207276	-0.0229209	0.091815	0.0783256	FALSE	TRUE	FALSE	NAFLD	0.679823	0.0555384	TRUE	reported	0.00330125	345665	3.40001e-10	FEV1	TRUE	reported	2	TRUE	377277	39.4222
FEV1	Nonalcoholic fatty liver disease	14	rs11075744	A	G	A	G	-0.019559	-0.00295998	0.5726	0.560014	FALSE	FALSE	FALSE	NAFLD	0.92159	0.0300715	TRUE	reported	0.00192479	345665	2.90001e-24	FEV1	TRUE	reported	2	TRUE	377277	103.259
FEV1	Nonalcoholic fatty liver disease	15	rs11085744	T	C	T	C	-0.0151454	-0.00765161	0.559294	0.575189	FALSE	FALSE	FALSE	NAFLD	0.799969	0.0301972	TRUE	reported	0.00192751	345665	3.90032e-15	FEV1	TRUE	reported	2	TRUE	377277	61.7402
FEV1	Nonalcoholic fatty liver disease	16	rs11118683	T	C	T	C	0.0113113	-0.0388974	0.421183	0.451519	FALSE	FALSE	FALSE	NAFLD	0.193345	0.0299039	TRUE	reported	0.00194982	345665	6.59994e-09	FEV1	TRUE	reported	2	TRUE	377277	33.6539
FEV1	Nonalcoholic fatty liver disease	17	rs111251222	G	A	G	A	0.0148593	-0.0685839	0.259175	0.234304	FALSE	FALSE	FALSE	NAFLD	0.0512354	0.0351802	TRUE	reported	0.00218122	345665	9.60064e-12	FEV1	TRUE	reported	2	TRUE	377277	46.4085
FEV1	Nonalcoholic fatty liver disease	18	rs11191243	A	G	A	G	0.0132874	0.0261124	0.204211	0.205464	FALSE	FALSE	FALSE	NAFLD	0.480901	0.0370465	TRUE	reported	0.00236193	345665	1.79999e-08	FEV1	TRUE	reported	2	TRUE	377277	31.648
FEV1	Nonalcoholic fatty liver disease	19	rs112759862	A	G	A	G	-0.0173934	-0.0145696	0.172195	0.153257	FALSE	FALSE	FALSE	NAFLD	0.72509	0.0414306	TRUE	reported	0.00252943	345665	6.09958e-12	FEV1	TRUE	reported	2	TRUE	377277	47.285
FEV1	Nonalcoholic fatty liver disease	20	rs1129012	C	T	C	T	-0.0143945	0.0706327	0.171465	0.148533	FALSE	FALSE	FALSE	NAFLD	0.0922508	0.0419523	TRUE	reported	0.00252928	345665	1.29999e-08	FEV1	TRUE	reported	2	TRUE	377277	32.3891
FEV1	Nonalcoholic fatty liver disease	21	rs113252144	T	C	T	C	0.0271476	-0.0171852	0.076401	0.0782472	FALSE	FALSE	FALSE	NAFLD	0.756932	0.0555235	TRUE	reported	0.00364788	345665	9.8992e-14	FEV1	TRUE	reported	2	TRUE	377277	55.3837
FEV1	Nonalcoholic fatty liver disease	22	rs11621587	C	G	C	G	0.0217856	-0.0304608	0.183954	0.134771	FALSE	TRUE	FALSE	NAFLD	0.484906	0.043613	TRUE	reported	0.00245436	345665	6.90081e-19	FEV1	TRUE	reported	2	TRUE	377277	78.7884
FEV1	Nonalcoholic fatty liver disease	23	rs11651123	A	G	A	G	-0.016707	0.0419625	0.479904	0.392695	FALSE	FALSE	FALSE	NAFLD	0.169513	0.0305455	TRUE	reported	0.00190365	345665	1.69981e-18	FEV1	TRUE	reported	2	TRUE	377277	77.0234
FEV1	Nonalcoholic fatty liver disease	24	rs11689727	A	C	A	C	-0.0113188	0.0200676	0.331636	0.313364	FALSE	FALSE	FALSE	NAFLD	0.53174	0.0320901	TRUE	reported	0.0020217	345665	2.19999e-08	FEV1	TRUE	reported	2	TRUE	377277	31.3449
FEV1	Nonalcoholic fatty liver disease	25	rs11698277	T	C	T	C	0.0138685	-0.0395747	0.320117	0.35928	FALSE	FALSE	FALSE	NAFLD	0.202321	0.0310398	TRUE	reported	0.00205035	345665	1.29987e-11	FEV1	TRUE	reported	2	TRUE	377277	45.7513
FEV1	Nonalcoholic fatty liver disease	26	rs11707746	C	T	C	T	-0.0142053	-0.0647483	0.287497	0.252458	FALSE	FALSE	FALSE	NAFLD	0.0601991	0.0344529	TRUE	reported	0.00211462	345665	1.80011e-11	FEV1	TRUE	reported	2	TRUE	377277	45.127
FEV1	Nonalcoholic fatty liver disease	27	rs11732618	A	G	A	G	0.0118359	0.0141299	0.332646	0.284276	FALSE	FALSE	FALSE	NAFLD	0.668205	0.0329666	TRUE	reported	0.0020218	345665	4.79999e-09	FEV1	TRUE	reported	2	TRUE	377277	34.271
FEV1	Nonalcoholic fatty liver disease	28	rs117372259	G	A	G	A	0.032342	0.00180044	0.03131	0.0193161	FALSE	FALSE	FALSE	NAFLD	0.986989	0.110402	TRUE	reported	0.00573608	345665	1.7e-08	FEV1	TRUE	reported	2	TRUE	377277	31.7909
FEV1	Nonalcoholic fatty liver disease	29	rs11764404	T	C	T	C	-0.0164787	-0.00736224	0.270963	0.240365	FALSE	FALSE	FALSE	NAFLD	0.833003	0.0349168	TRUE	reported	0.00214649	345665	1.59993e-14	FEV1	TRUE	reported	2	TRUE	377277	58.937
FEV1	Nonalcoholic fatty liver disease	30	rs11784052	T	C	T	C	-0.0121489	0.00394529	0.459741	0.499325	FALSE	FALSE	FALSE	NAFLD	0.895234	0.0299601	TRUE	reported	0.00191424	345665	2.19999e-10	FEV1	TRUE	reported	2	TRUE	377277	40.2792
FEV1	Nonalcoholic fatty liver disease	31	rs1187115	A	C	A	C	-0.0282792	0.0322009	0.830365	0.857621	FALSE	FALSE	FALSE	NAFLD	0.451826	0.042799	TRUE	reported	0.00253353	345665	6.29941e-29	FEV1	TRUE	reported	2	TRUE	377277	124.59
FEV1	Nonalcoholic fatty liver disease	32	rs11909473	G	A	G	A	0.0120516	-0.02995	0.289527	0.315425	FALSE	FALSE	FALSE	NAFLD	0.351293	0.0321323	TRUE	reported	0.002111	345665	1.09999e-08	FEV1	TRUE	reported	2	TRUE	377277	32.5921
FEV1	Nonalcoholic fatty liver disease	33	rs11938781	C	T	C	T	-0.0341123	0.103779	0.165293	0.10573	FALSE	FALSE	FALSE	NAFLD	0.0322188	0.0484569	TRUE	reported	0.00256917	345665	3.10027e-40	FEV1	TRUE	reported	2	TRUE	377277	176.294
FEV1	Nonalcoholic fatty liver disease	34	rs11967850	T	C	T	C	-0.0132895	0.107272	0.203063	0.135404	FALSE	FALSE	FALSE	NAFLD	0.0140887	0.0436954	TRUE	reported	0.00236271	345665	1.89998e-08	FEV1	TRUE	reported	2	TRUE	377277	31.6371
FEV1	Nonalcoholic fatty liver disease	35	rs12036042	C	T	C	T	0.0157314	-0.0130961	0.191572	0.216598	FALSE	FALSE	FALSE	NAFLD	0.717132	0.0361474	TRUE	reported	0.00241344	345665	7.10068e-11	FEV1	TRUE	reported	2	TRUE	377277	42.4876
FEV1	Nonalcoholic fatty liver disease	36	rs12216687	A	G	A	G	0.0142617	-0.0373564	0.187013	0.130017	FALSE	FALSE	FALSE	NAFLD	0.400772	0.044459	TRUE	reported	0.00246796	345665	7.49998e-09	FEV1	TRUE	reported	2	TRUE	377277	33.3938
FEV1	Nonalcoholic fatty liver disease	37	rs12413039	G	C	G	C	0.0143763	-0.0440478	0.267943	0.359973	FALSE	TRUE	FALSE	NAFLD	0.156718	0.0311029	TRUE	reported	0.00214548	345665	2.09991e-11	FEV1	TRUE	reported	2	TRUE	377277	44.8999
FEV1	Nonalcoholic fatty liver disease	38	rs12441130	C	T	C	T	-0.018589	0.0609904	0.484927	0.504241	FALSE	FALSE	FALSE	NAFLD	0.0407821	0.0298134	TRUE	reported	0.0019053	345665	1.69981e-22	FEV1	TRUE	reported	2	TRUE	377277	95.1887
FEV1	Nonalcoholic fatty liver disease	39	rs1247940	C	T	C	T	0.0120578	0.00858158	0.435179	0.49327	FALSE	FALSE	FALSE	NAFLD	0.773401	0.0298045	TRUE	reported	0.00191641	345665	3.09999e-10	FEV1	TRUE	reported	2	TRUE	377277	39.5876
FEV1	Nonalcoholic fatty liver disease	40	rs12571363	A	C	A	C	-0.0230799	0.0623301	0.107049	0.0571514	FALSE	FALSE	FALSE	NAFLD	0.331161	0.0641402	TRUE	reported	0.00308212	345665	7.00003e-14	FEV1	TRUE	reported	2	TRUE	377277	56.0749
FEV1	Nonalcoholic fatty liver disease	41	rs12631704	G	A	G	A	-0.0169275	-0.0416039	0.249295	0.198951	FALSE	FALSE	FALSE	NAFLD	0.265395	0.0373554	TRUE	reported	0.00219514	345665	1.20005e-14	FEV1	TRUE	reported	2	TRUE	377277	59.465
FEV1	Nonalcoholic fatty liver disease	42	rs12684650	T	C	T	C	-0.0187927	0.00310517	0.31694	0.323705	FALSE	FALSE	FALSE	NAFLD	0.922285	0.0318298	TRUE	reported	0.00204657	345665	4.19952e-20	FEV1	TRUE	reported	2	TRUE	377277	84.3189
FEV1	Nonalcoholic fatty liver disease	43	rs12698403	A	G	A	G	-0.0154763	0.0344469	0.440812	0.465834	FALSE	FALSE	FALSE	NAFLD	0.248809	0.0298695	TRUE	reported	0.00192368	345665	8.60003e-16	FEV1	TRUE	reported	2	TRUE	377277	64.7245
FEV1	Nonalcoholic fatty liver disease	44	rs12894780	C	T	C	T	-0.021822	0.0796019	0.126409	0.112321	FALSE	FALSE	FALSE	NAFLD	0.0912452	0.0471333	TRUE	reported	0.00287975	345665	3.50026e-14	FEV1	TRUE	reported	2	TRUE	377277	57.4222
FEV1	Nonalcoholic fatty liver disease	45	rs12924903	G	A	G	A	0.0141441	-0.0306223	0.645378	0.657977	FALSE	FALSE	FALSE	NAFLD	0.328816	0.0313592	TRUE	reported	0.00199117	345665	1.20005e-12	FEV1	TRUE	reported	2	TRUE	377277	50.4585
FEV1	Nonalcoholic fatty liver disease	46	rs13101469	T	A	T	A	-0.0176406	-0.0312331	0.197043	0.165602	FALSE	TRUE	FALSE	NAFLD	0.436087	0.0401032	TRUE	reported	0.00240014	345665	1.99986e-13	FEV1	TRUE	reported	2	TRUE	377277	54.0199
FEV1	Nonalcoholic fatty liver disease	47	rs13245206	A	G	A	G	-0.0120313	0.00909144	0.368521	0.4123	FALSE	FALSE	FALSE	NAFLD	0.763278	0.0301862	TRUE	reported	0.00198269	345665	1.29999e-09	FEV1	TRUE	reported	2	TRUE	377277	36.8227
FEV1	Nonalcoholic fatty liver disease	48	rs140988776	T	C	T	C	-0.0262567	0.0459232	0.071068	0.0410384	FALSE	FALSE	FALSE	NAFLD	0.539237	0.0747977	TRUE	reported	0.00370881	345665	1.39991e-12	FEV1	TRUE	reported	2	TRUE	377277	50.12
FEV1	Nonalcoholic fatty liver disease	49	rs1415701	A	G	A	G	-0.0237069	0.0638527	0.268205	0.248148	FALSE	FALSE	FALSE	NAFLD	0.0635887	0.0344209	TRUE	reported	0.00217446	345665	1.10002e-27	FEV1	TRUE	reported	2	TRUE	377277	118.863
FEV1	Nonalcoholic fatty liver disease	50	rs147110934	T	G	T	G	-0.0487178	0.0114915	0.024219	0.00567438	FALSE	FALSE	FALSE	NAFLD	0.953915	0.198844	TRUE	reported	0.00619462	345665	3.69999e-15	FEV1	TRUE	reported	2	TRUE	377277	61.8509
FEV1	Nonalcoholic fatty liver disease	51	rs1474647	T	C	T	C	-0.014368	-0.0202074	0.551114	0.567383	FALSE	FALSE	FALSE	NAFLD	0.501382	0.0300563	TRUE	reported	0.00191188	345665	5.70033e-14	FEV1	TRUE	reported	2	TRUE	377277	56.477
FEV1	Nonalcoholic fatty liver disease	52	rs147568678	C	T	C	T	0.0154813	-0.0474015	0.237878	0.25763	FALSE	FALSE	FALSE	NAFLD	0.165232	0.0341586	TRUE	reported	0.0022447	345665	5.30029e-12	FEV1	TRUE	reported	2	TRUE	377277	47.5662
FEV1	Nonalcoholic fatty liver disease	53	rs1490384	T	C	T	C	0.0208784	0.02845	0.499873	0.477982	FALSE	FALSE	FALSE	NAFLD	0.339664	0.0297959	TRUE	reported	0.0019009	345665	4.60045e-28	FEV1	TRUE	reported	2	TRUE	377277	120.636
FEV1	Nonalcoholic fatty liver disease	54	rs1516890	A	G	A	G	-0.0123911	0.00415423	0.470163	0.447941	FALSE	FALSE	FALSE	NAFLD	0.88985	0.0299958	TRUE	reported	0.00191883	345665	1.09999e-10	FEV1	TRUE	reported	2	TRUE	377277	41.701
FEV1	Nonalcoholic fatty liver disease	55	rs1530555	T	C	T	C	0.0139018	-0.0265193	0.373576	0.408487	FALSE	FALSE	FALSE	NAFLD	0.382718	0.0303807	TRUE	reported	0.00196103	345665	1.39991e-12	FEV1	TRUE	reported	2	TRUE	377277	50.2543
FEV1	Nonalcoholic fatty liver disease	56	rs1555211	T	C	T	C	0.0122816	-0.0699603	0.292064	0.260758	FALSE	FALSE	FALSE	NAFLD	0.0402457	0.0341067	TRUE	reported	0.00209694	345665	4.70002e-09	FEV1	TRUE	reported	2	TRUE	377277	34.3035
FEV1	Nonalcoholic fatty liver disease	57	rs1573891	C	G	C	G	-0.0179646	0.0725598	0.15848	0.0730736	FALSE	TRUE	FALSE	NAFLD	0.205686	0.057336	TRUE	reported	0.0026235	345665	7.50067e-12	FEV1	TRUE	reported	2	TRUE	377277	46.8892
FEV1	Nonalcoholic fatty liver disease	58	rs1668091	C	T	C	T	0.0117234	-0.0291693	0.317741	0.335944	FALSE	FALSE	FALSE	NAFLD	0.355543	0.0315722	TRUE	reported	0.00205713	345665	1.2e-08	FEV1	TRUE	reported	2	TRUE	377277	32.4776
FEV1	Nonalcoholic fatty liver disease	59	rs16843629	G	A	G	A	0.0122699	-0.0387149	0.304296	0.368312	FALSE	FALSE	FALSE	NAFLD	0.212438	0.0310492	TRUE	reported	0.00206834	345665	2.99999e-09	FEV1	TRUE	reported	2	TRUE	377277	35.1915
FEV1	Nonalcoholic fatty liver disease	60	rs1701704	G	T	G	T	-0.0141463	-0.0192372	0.342131	0.319944	FALSE	FALSE	FALSE	NAFLD	0.546063	0.0318672	TRUE	reported	0.00200336	345665	1.59993e-12	FEV1	TRUE	reported	2	TRUE	377277	49.8618
FEV1	Nonalcoholic fatty liver disease	61	rs17058252	G	C	G	C	-0.0186626	-0.0497526	0.09033	0.155985	FALSE	TRUE	FALSE	NAFLD	0.231758	0.0416046	TRUE	reported	0.00332003	345665	1.89998e-08	FEV1	TRUE	reported	2	TRUE	377277	31.598
FEV1	Nonalcoholic fatty liver disease	62	rs17099139	G	C	G	C	-0.0126637	-0.0471639	0.274619	0.262588	FALSE	TRUE	FALSE	NAFLD	0.164113	0.0338974	TRUE	reported	0.00214391	345665	3.50002e-09	FEV1	TRUE	reported	2	TRUE	377277	34.8906
FEV1	Nonalcoholic fatty liver disease	63	rs17109082	G	A	G	A	-0.011443	-0.0217087	0.3321	0.373399	FALSE	FALSE	FALSE	NAFLD	0.480254	0.0307535	TRUE	reported	0.00202374	345665	1.6e-08	FEV1	TRUE	reported	2	TRUE	377277	31.972
FEV1	Nonalcoholic fatty liver disease	64	rs17232687	C	T	C	T	0.013496	-0.00292187	0.50406	0.52508	FALSE	FALSE	FALSE	NAFLD	0.921856	0.0297857	TRUE	reported	0.00190583	345665	1.39991e-12	FEV1	TRUE	reported	2	TRUE	377277	50.1466
FEV1	Nonalcoholic fatty liver disease	65	rs17400325	C	T	C	T	0.0332241	-0.0577395	0.04143	0.0198679	FALSE	FALSE	FALSE	NAFLD	0.5919	0.107706	TRUE	reported	0.00476722	345665	3.19963e-12	FEV1	TRUE	reported	2	TRUE	377277	48.5709
FEV1	Nonalcoholic fatty liver disease	66	rs17448715	T	C	T	C	0.0179415	-0.0474117	0.247221	0.221855	FALSE	FALSE	FALSE	NAFLD	0.185279	0.0357912	TRUE	reported	0.0022076	345665	4.40048e-16	FEV1	TRUE	reported	2	TRUE	377277	66.0506
FEV1	Nonalcoholic fatty liver disease	67	rs17721822	A	G	A	G	-0.0119902	-0.0044062	0.360828	0.378258	FALSE	FALSE	FALSE	NAFLD	0.886166	0.0307786	TRUE	reported	0.00198921	345665	1.7e-09	FEV1	TRUE	reported	2	TRUE	377277	36.3322
FEV1	Nonalcoholic fatty liver disease	68	rs17855988	C	G	C	G	0.0195851	0.103512	0.098682	0.0551206	FALSE	TRUE	FALSE	NAFLD	0.11526	0.0657225	TRUE	reported	0.00324415	345665	1.6e-09	FEV1	TRUE	reported	2	TRUE	377277	36.446
FEV1	Nonalcoholic fatty liver disease	69	rs1786812	C	G	C	G	0.0127955	0.0394315	0.698193	0.717861	FALSE	TRUE	FALSE	NAFLD	0.236214	0.0332896	TRUE	reported	0.00209401	345665	9.90011e-10	FEV1	TRUE	reported	2	TRUE	377277	37.3385
FEV1	Nonalcoholic fatty liver disease	70	rs17884312	T	C	T	C	0.0152416	-0.0045975	0.181275	0.166909	FALSE	FALSE	FALSE	NAFLD	0.909244	0.0403317	TRUE	reported	0.00249131	345665	9.49992e-10	FEV1	TRUE	reported	2	TRUE	377277	37.4288
FEV1	Nonalcoholic fatty liver disease	71	rs1805155	G	A	G	A	0.0181396	-0.0771126	0.107735	0.115455	FALSE	FALSE	FALSE	NAFLD	0.0991631	0.0467654	TRUE	reported	0.00306845	345665	3.40001e-09	FEV1	TRUE	reported	2	TRUE	377277	34.9476
FEV1	Nonalcoholic fatty liver disease	72	rs1829935	G	A	G	A	-0.0182972	-0.0388562	0.250508	0.20589	FALSE	FALSE	FALSE	NAFLD	0.290908	0.0367911	TRUE	reported	0.00219854	345665	8.60003e-17	FEV1	TRUE	reported	2	TRUE	377277	69.2629
FEV1	Nonalcoholic fatty liver disease	73	rs183587141	T	C	T	C	-0.0557818	0.0368061	0.016428	0.0086603	FALSE	FALSE	FALSE	NAFLD	0.821054	0.162723	TRUE	reported	0.00762411	345665	2.49977e-13	FEV1	TRUE	reported	2	TRUE	377277	53.5312
FEV1	Nonalcoholic fatty liver disease	74	rs1867265	T	C	T	C	-0.0121502	0.0190098	0.384313	0.30609	FALSE	FALSE	FALSE	NAFLD	0.556663	0.0323403	TRUE	reported	0.0019637	345665	6.1e-10	FEV1	TRUE	reported	2	TRUE	377277	38.2839
FEV1	Nonalcoholic fatty liver disease	75	rs1892525	C	G	C	G	-0.0124853	-0.00560704	0.29561	0.223995	FALSE	TRUE	FALSE	NAFLD	0.875573	0.0358087	TRUE	reported	0.002082	345665	2e-09	FEV1	TRUE	reported	2	TRUE	377277	35.9614
FEV1	Nonalcoholic fatty liver disease	76	rs1991431	A	G	A	G	0.0142059	-0.0405429	0.44202	0.453123	FALSE	FALSE	FALSE	NAFLD	0.175814	0.0299484	TRUE	reported	0.00191732	345665	1.29987e-13	FEV1	TRUE	reported	2	TRUE	377277	54.897
FEV1	Nonalcoholic fatty liver disease	77	rs2079147	G	A	G	A	-0.0127624	0.0240758	0.539174	0.493785	FALSE	FALSE	FALSE	NAFLD	0.420967	0.0299174	TRUE	reported	0.001926	345665	3.40017e-11	FEV1	TRUE	reported	2	TRUE	377277	43.9089
FEV1	Nonalcoholic fatty liver disease	78	rs2099364	C	T	C	T	0.0133768	-0.0110737	0.46241	0.493804	FALSE	FALSE	FALSE	NAFLD	0.710531	0.0298368	TRUE	reported	0.00191384	345665	2.80027e-12	FEV1	TRUE	reported	2	TRUE	377277	48.8532
FEV1	Nonalcoholic fatty liver disease	79	rs2167734	A	G	A	G	0.012838	0.0327072	0.284733	0.22073	FALSE	FALSE	FALSE	NAFLD	0.361738	0.0358609	TRUE	reported	0.00211331	345665	1.2e-09	FEV1	TRUE	reported	2	TRUE	377277	36.9036
FEV1	Nonalcoholic fatty liver disease	80	rs2219320	C	T	C	T	-0.0172918	-0.00405127	0.253846	0.204929	FALSE	FALSE	FALSE	NAFLD	0.912451	0.0368473	TRUE	reported	0.00218332	345665	2.39994e-15	FEV1	TRUE	reported	2	TRUE	377277	62.7257
FEV1	Nonalcoholic fatty liver disease	81	rs2236610	G	C	G	C	-0.0145867	-0.0289201	0.200112	0.169017	FALSE	TRUE	FALSE	NAFLD	0.466797	0.0397418	TRUE	reported	0.0023856	345665	9.69996e-10	FEV1	TRUE	reported	2	TRUE	377277	37.3868
FEV1	Nonalcoholic fatty liver disease	82	rs225646	A	G	A	G	0.0170811	-0.0326023	0.757087	0.805643	FALSE	FALSE	FALSE	NAFLD	0.388097	0.0377746	TRUE	reported	0.00221974	345665	1.39991e-14	FEV1	TRUE	reported	2	TRUE	377277	59.2144
FEV1	Nonalcoholic fatty liver disease	83	rs2294214	C	A	C	A	-0.0177042	-0.0929933	0.31602	0.250731	FALSE	FALSE	FALSE	NAFLD	0.00749428	0.0347763	TRUE	reported	0.00204279	345665	4.40048e-18	FEV1	TRUE	reported	2	TRUE	377277	75.1113
FEV1	Nonalcoholic fatty liver disease	84	rs2412771	C	T	C	T	0.0142441	0.0359781	0.417231	0.440489	FALSE	FALSE	FALSE	NAFLD	0.233259	0.0301828	TRUE	reported	0.00194764	345665	2.60016e-13	FEV1	TRUE	reported	2	TRUE	377277	53.4875
FEV1	Nonalcoholic fatty liver disease	85	rs2526625	C	A	C	A	-0.0191888	0.0692015	0.749004	0.766559	FALSE	FALSE	FALSE	NAFLD	0.0508452	0.0354373	TRUE	reported	0.00220927	345665	3.80014e-18	FEV1	TRUE	reported	2	TRUE	377277	75.4394
FEV1	Nonalcoholic fatty liver disease	86	rs2532111	G	A	G	A	0.021257	-0.0397795	0.639522	0.593669	FALSE	FALSE	FALSE	NAFLD	0.1907	0.0304006	TRUE	reported	0.00199984	345665	2.19989e-26	FEV1	TRUE	reported	2	TRUE	377277	112.983
FEV1	Nonalcoholic fatty liver disease	87	rs2544535	C	T	C	T	0.0151634	-0.0344817	0.512063	0.519469	FALSE	FALSE	FALSE	NAFLD	0.248595	0.0298862	TRUE	reported	0.00190493	345665	1.69981e-15	FEV1	TRUE	reported	2	TRUE	377277	63.3629
FEV1	Nonalcoholic fatty liver disease	88	rs2579762	C	A	C	A	-0.0169713	-0.0398356	0.472082	0.489297	FALSE	FALSE	FALSE	NAFLD	0.182106	0.0298551	TRUE	reported	0.00190568	345665	5.30029e-19	FEV1	TRUE	reported	2	TRUE	377277	79.3104
FEV1	Nonalcoholic fatty liver disease	89	rs262827	T	A	T	A	0.0153378	0.0196009	0.336584	0.385996	FALSE	TRUE	FALSE	NAFLD	0.521907	0.0306069	TRUE	reported	0.00201374	345665	2.60016e-14	FEV1	TRUE	reported	2	TRUE	377277	58.0122
FEV1	Nonalcoholic fatty liver disease	90	rs2678408	C	T	C	T	-0.0140111	-0.0333656	0.462772	0.479888	FALSE	FALSE	FALSE	NAFLD	0.263669	0.0298504	TRUE	reported	0.00191299	345665	2.39994e-13	FEV1	TRUE	reported	2	TRUE	377277	53.6437
FEV1	Nonalcoholic fatty liver disease	91	rs2812208	C	G	C	G	0.0845939	-0.234117	0.020822	0.0221227	FALSE	TRUE	FALSE	NAFLD	0.0206662	0.101173	TRUE	reported	0.00668196	345665	9.79941e-37	FEV1	TRUE	reported	2	TRUE	377277	160.277
FEV1	Nonalcoholic fatty liver disease	92	rs2833	G	A	G	A	0.0120105	0.0112215	0.442768	0.39656	FALSE	FALSE	FALSE	NAFLD	0.713093	0.0305177	TRUE	reported	0.00191985	345665	4e-10	FEV1	TRUE	reported	2	TRUE	377277	39.137
FEV1	Nonalcoholic fatty liver disease	93	rs28391281	C	T	C	T	-0.0125835	-0.0240372	0.457636	0.546257	FALSE	FALSE	FALSE	NAFLD	0.422179	0.0299475	TRUE	reported	0.00190803	345665	4.30031e-11	FEV1	TRUE	reported	2	TRUE	377277	43.4943
FEV1	Nonalcoholic fatty liver disease	94	rs28446901	G	C	G	C	-0.0155462	0.0217091	0.154202	0.237898	FALSE	TRUE	FALSE	NAFLD	0.535931	0.0350725	TRUE	reported	0.00264967	345665	4.39997e-09	FEV1	TRUE	reported	2	TRUE	377277	34.4243
FEV1	Nonalcoholic fatty liver disease	95	rs2885697	T	G	T	G	-0.018566	0.058444	0.664977	0.660658	FALSE	FALSE	FALSE	NAFLD	0.0630725	0.0314438	TRUE	reported	0.00201282	345665	2.90001e-20	FEV1	TRUE	reported	2	TRUE	377277	85.0799
FEV1	Nonalcoholic fatty liver disease	96	rs2929525	A	G	A	G	-0.0130152	0.0241633	0.73431	0.753216	FALSE	FALSE	FALSE	NAFLD	0.484542	0.0345675	TRUE	reported	0.0021601	345665	1.7e-09	FEV1	TRUE	reported	2	TRUE	377277	36.304
FEV1	Nonalcoholic fatty liver disease	97	rs2974389	G	A	G	A	-0.0147846	0.0201575	0.574868	0.49955	FALSE	FALSE	FALSE	NAFLD	0.498375	0.0297725	TRUE	reported	0.00192687	345665	1.69981e-14	FEV1	TRUE	reported	2	TRUE	377277	58.8728
FEV1	Nonalcoholic fatty liver disease	98	rs3019022	C	A	C	A	-0.0106129	0.0022149	0.448811	0.419436	FALSE	FALSE	FALSE	NAFLD	0.941556	0.0302108	TRUE	reported	0.00191872	345665	3.2e-08	FEV1	TRUE	reported	2	TRUE	377277	30.5946
FEV1	Nonalcoholic fatty liver disease	99	rs30232	A	G	A	G	0.0109233	0.0403881	0.58244	0.591104	FALSE	FALSE	FALSE	NAFLD	0.183745	0.0303827	TRUE	reported	0.0019295	345665	1.5e-08	FEV1	TRUE	reported	2	TRUE	377277	32.0493
FEV1	Nonalcoholic fatty liver disease	100	rs3138499	C	A	C	A	-0.0143886	0.079818	0.518501	0.499725	FALSE	FALSE	FALSE	NAFLD	0.00716605	0.0296829	TRUE	reported	0.00192201	345665	7.10068e-14	FEV1	TRUE	reported	2	TRUE	377277	56.0436
FEV1	Nonalcoholic fatty liver disease	101	rs3253	T	C	T	C	0.0133123	0.0746045	0.313752	0.329799	FALSE	FALSE	FALSE	NAFLD	0.0185746	0.0316932	TRUE	reported	0.00205292	345665	8.9002e-11	FEV1	TRUE	reported	2	TRUE	377277	42.0496
FEV1	Nonalcoholic fatty liver disease	102	rs34158769	A	G	A	G	-0.0262975	-0.0725164	0.106015	0.0520484	FALSE	FALSE	FALSE	NAFLD	0.278649	0.0669366	TRUE	reported	0.0031076	345665	2.60016e-17	FEV1	TRUE	reported	2	TRUE	377277	71.6108
FEV1	Nonalcoholic fatty liver disease	103	rs34712979	A	G	A	G	-0.0318069	0.0123157	0.256632	0.25617	FALSE	FALSE	FALSE	NAFLD	0.720712	0.034449	TRUE	reported	0.00217894	345665	2.90001e-48	FEV1	TRUE	reported	2	TRUE	377277	213.085
FEV1	Nonalcoholic fatty liver disease	104	rs35506	A	T	A	T	0.0123073	0.0484259	0.715326	0.753222	FALSE	TRUE	FALSE	NAFLD	0.162488	0.0346703	TRUE	reported	0.00211572	345665	5.99998e-09	FEV1	TRUE	reported	2	TRUE	377277	33.8384
FEV1	Nonalcoholic fatty liver disease	105	rs36226649	C	T	C	T	0.0279309	-0.0218611	0.06682	0.049458	FALSE	FALSE	FALSE	NAFLD	0.749806	0.0685529	TRUE	reported	0.00381723	345665	2.49977e-13	FEV1	TRUE	reported	2	TRUE	377277	53.5394
FEV1	Nonalcoholic fatty liver disease	106	rs367805	C	T	C	T	0.0113796	-0.05484	0.697379	0.576468	FALSE	FALSE	FALSE	NAFLD	0.0695585	0.0302186	TRUE	reported	0.00207037	345665	3.89996e-08	FEV1	TRUE	reported	2	TRUE	377277	30.2105
FEV1	Nonalcoholic fatty liver disease	107	rs3757230	C	T	C	T	-0.0163309	-0.050371	0.410117	0.470404	FALSE	FALSE	FALSE	NAFLD	0.0924869	0.0299396	TRUE	reported	0.00193357	345665	2.99985e-17	FEV1	TRUE	reported	2	TRUE	377277	71.3346
FEV1	Nonalcoholic fatty liver disease	108	rs3761123	A	G	A	G	-0.0129095	0.0238796	0.673552	0.742056	FALSE	FALSE	FALSE	NAFLD	0.482561	0.0340073	TRUE	reported	0.00203039	345665	2e-10	FEV1	TRUE	reported	2	TRUE	377277	40.4259
FEV1	Nonalcoholic fatty liver disease	109	rs3791679	G	A	G	A	-0.0320527	-0.0143978	0.226394	0.225392	FALSE	FALSE	FALSE	NAFLD	0.686728	0.0357	TRUE	reported	0.00226923	345665	2.70023e-45	FEV1	TRUE	reported	2	TRUE	377277	199.513
FEV1	Nonalcoholic fatty liver disease	110	rs4121165	A	G	A	G	-0.0172005	-0.0607433	0.211194	0.171904	FALSE	FALSE	FALSE	NAFLD	0.124997	0.0395945	TRUE	reported	0.00233146	345665	1.59993e-13	FEV1	TRUE	reported	2	TRUE	377277	54.4285
FEV1	Nonalcoholic fatty liver disease	111	rs41281623	A	G	A	G	0.0275471	0.0727168	0.089302	0.0849742	FALSE	FALSE	FALSE	NAFLD	0.175109	0.0536272	TRUE	reported	0.00334133	345665	1.69981e-16	FEV1	TRUE	reported	2	TRUE	377277	67.9693
FEV1	Nonalcoholic fatty liver disease	112	rs41311445	C	A	C	A	-0.0206198	0.0186069	0.096051	0.134029	FALSE	FALSE	FALSE	NAFLD	0.671871	0.0439277	TRUE	reported	0.00323756	345665	1.89998e-10	FEV1	TRUE	reported	2	TRUE	377277	40.5633
FEV1	Nonalcoholic fatty liver disease	113	rs425102	G	T	G	T	-0.0152773	-0.0516972	0.240872	0.184255	FALSE	FALSE	FALSE	NAFLD	0.177995	0.0383809	TRUE	reported	0.00222186	345665	6.20012e-12	FEV1	TRUE	reported	2	TRUE	377277	47.2781
FEV1	Nonalcoholic fatty liver disease	114	rs4284505	G	A	G	A	-0.011826	-0.0694996	0.605405	0.504794	FALSE	FALSE	FALSE	NAFLD	0.020121	0.0299041	TRUE	reported	0.00195063	345665	1.29999e-09	FEV1	TRUE	reported	2	TRUE	377277	36.7558
FEV1	Nonalcoholic fatty liver disease	115	rs4320932	C	T	C	T	-0.0164176	-0.0691622	0.185208	0.179541	FALSE	FALSE	FALSE	NAFLD	0.0747911	0.0388172	TRUE	reported	0.00246682	345665	2.80027e-11	FEV1	TRUE	reported	2	TRUE	377277	44.294
FEV1	Nonalcoholic fatty liver disease	116	rs4331881	T	G	T	G	-0.0152195	-0.0650956	0.342016	0.376098	FALSE	FALSE	FALSE	NAFLD	0.0344033	0.0307735	TRUE	reported	0.00200638	345665	3.29989e-14	FEV1	TRUE	reported	2	TRUE	377277	57.5406
FEV1	Nonalcoholic fatty liver disease	117	rs4511740	G	A	G	A	0.0180431	-0.0186123	0.225749	0.254089	FALSE	FALSE	FALSE	NAFLD	0.586916	0.0342571	TRUE	reported	0.00227448	345665	2.09991e-15	FEV1	TRUE	reported	2	TRUE	377277	62.93
FEV1	Nonalcoholic fatty liver disease	118	rs4667585	C	A	C	A	-0.0129187	0.0227177	0.749712	0.752033	FALSE	FALSE	FALSE	NAFLD	0.51102	0.0345647	TRUE	reported	0.00219686	345665	4.09996e-09	FEV1	TRUE	reported	2	TRUE	377277	34.5806
FEV1	Nonalcoholic fatty liver disease	119	rs4700662	T	C	T	C	0.0118929	-0.0451585	0.664297	0.679447	FALSE	FALSE	FALSE	NAFLD	0.157908	0.0319787	TRUE	reported	0.00202737	345665	4.49997e-09	FEV1	TRUE	reported	2	TRUE	377277	34.412
FEV1	Nonalcoholic fatty liver disease	120	rs4733728	A	C	A	C	-0.0167869	-0.00671133	0.489236	0.437135	FALSE	FALSE	FALSE	NAFLD	0.823207	0.0300388	TRUE	reported	0.00191061	345665	1.50003e-18	FEV1	TRUE	reported	2	TRUE	377277	77.1964
FEV1	Nonalcoholic fatty liver disease	121	rs4836528	C	T	C	T	-0.0172744	-0.00178242	0.409354	0.395468	FALSE	FALSE	FALSE	NAFLD	0.953485	0.0305571	TRUE	reported	0.00195382	345665	9.49948e-19	FEV1	TRUE	reported	2	TRUE	377277	78.1694
FEV1	Nonalcoholic fatty liver disease	122	rs4909034	G	C	G	C	-0.0134478	0.018921	0.332194	0.353752	FALSE	TRUE	FALSE	NAFLD	0.544901	0.0312528	TRUE	reported	0.00202103	345665	2.90001e-11	FEV1	TRUE	reported	2	TRUE	377277	44.2748
FEV1	Nonalcoholic fatty liver disease	123	rs4909912	T	C	T	C	-0.0141408	-0.043788	0.42623	0.496578	FALSE	FALSE	FALSE	NAFLD	0.142644	0.0298687	TRUE	reported	0.00192894	345665	2.29985e-13	FEV1	TRUE	reported	2	TRUE	377277	53.7416
FEV1	Nonalcoholic fatty liver disease	124	rs513953	G	A	G	A	0.0190463	-0.0135845	0.74484	0.746854	FALSE	FALSE	FALSE	NAFLD	0.691633	0.034249	TRUE	reported	0.00219144	345665	3.59998e-18	FEV1	TRUE	reported	2	TRUE	377277	75.5374
FEV1	Nonalcoholic fatty liver disease	125	rs516451	T	C	T	C	0.010781	0.014429	0.381223	0.447457	FALSE	FALSE	FALSE	NAFLD	0.630276	0.0299769	TRUE	reported	0.0019709	345665	4.49997e-08	FEV1	TRUE	reported	2	TRUE	377277	29.9219
FEV1	Nonalcoholic fatty liver disease	126	rs520461	G	A	G	A	-0.0143925	0.0652705	0.221478	0.246371	FALSE	FALSE	FALSE	NAFLD	0.0589834	0.0345654	TRUE	reported	0.00229659	345665	3.69999e-10	FEV1	TRUE	reported	2	TRUE	377277	39.274
FEV1	Nonalcoholic fatty liver disease	127	rs56218291	G	T	G	T	0.0145855	0.0121736	0.192426	0.116633	FALSE	FALSE	FALSE	NAFLD	0.792793	0.046343	TRUE	reported	0.00242273	345665	1.7e-09	FEV1	TRUE	reported	2	TRUE	377277	36.2437
FEV1	Nonalcoholic fatty liver disease	128	rs56291455	A	C	A	C	-0.0108745	0.0191833	0.384818	0.360542	FALSE	FALSE	FALSE	NAFLD	0.537168	0.0310861	TRUE	reported	0.00196334	345665	2.99999e-08	FEV1	TRUE	reported	2	TRUE	377277	30.678
FEV1	Nonalcoholic fatty liver disease	129	rs56332326	C	T	C	T	-0.0166623	-0.00851653	0.13536	0.197174	FALSE	FALSE	FALSE	NAFLD	0.820585	0.037552	TRUE	reported	0.00278172	345665	2.1e-09	FEV1	TRUE	reported	2	TRUE	377277	35.8792
FEV1	Nonalcoholic fatty liver disease	130	rs5742643	C	T	C	T	-0.0147422	0.0648667	0.752975	0.764184	FALSE	FALSE	FALSE	NAFLD	0.0656931	0.0352439	TRUE	reported	0.0021925	345665	1.80011e-11	FEV1	TRUE	reported	2	TRUE	377277	45.2111
FEV1	Nonalcoholic fatty liver disease	131	rs5992930	C	G	C	G	0.0152859	0.00941087	0.274638	0.211775	FALSE	TRUE	FALSE	NAFLD	0.796011	0.0364039	TRUE	reported	0.00214005	345665	9.09913e-13	FEV1	TRUE	reported	2	TRUE	377277	51.0193
FEV1	Nonalcoholic fatty liver disease	132	rs6107892	A	G	A	G	0.0113857	-0.0139655	0.302245	0.351621	FALSE	FALSE	FALSE	NAFLD	0.654879	0.0312431	TRUE	reported	0.00208195	345665	4.49997e-08	FEV1	TRUE	reported	2	TRUE	377277	29.9074
FEV1	Nonalcoholic fatty liver disease	133	rs61966248	C	T	C	T	-0.0142287	0.0873408	0.171493	0.141331	FALSE	FALSE	FALSE	NAFLD	0.0414553	0.0428363	TRUE	reported	0.00253375	345665	2e-08	FEV1	TRUE	reported	2	TRUE	377277	31.5357
FEV1	Nonalcoholic fatty liver disease	134	rs62088172	T	C	T	C	0.0118562	-0.00432522	0.352274	0.430075	FALSE	FALSE	FALSE	NAFLD	0.886143	0.0302068	TRUE	reported	0.00200619	345665	3.40001e-09	FEV1	TRUE	reported	2	TRUE	377277	34.9258
FEV1	Nonalcoholic fatty liver disease	135	rs62126405	G	A	G	A	0.0229085	-0.0356459	0.142992	0.102004	FALSE	FALSE	FALSE	NAFLD	0.468442	0.0491658	TRUE	reported	0.00272589	345665	4.30031e-17	FEV1	TRUE	reported	2	TRUE	377277	70.628
FEV1	Nonalcoholic fatty liver disease	136	rs62175435	G	A	G	A	-0.010783	0.0292732	0.428694	0.418543	FALSE	FALSE	FALSE	NAFLD	0.33411	0.0303077	TRUE	reported	0.00193793	345665	2.59998e-08	FEV1	TRUE	reported	2	TRUE	377277	30.9601
FEV1	Nonalcoholic fatty liver disease	137	rs62275653	T	C	T	C	-0.0294801	0.00590188	0.051113	0.0834332	FALSE	FALSE	FALSE	NAFLD	0.912952	0.0539894	TRUE	reported	0.00432797	345665	9.70063e-12	FEV1	TRUE	reported	2	TRUE	377277	46.3969
FEV1	Nonalcoholic fatty liver disease	138	rs62621197	T	C	T	C	-0.0623009	-0.0366007	0.037006	0.0205786	FALSE	FALSE	FALSE	NAFLD	0.727287	0.104953	TRUE	reported	0.0052414	345665	1.39991e-32	FEV1	TRUE	reported	2	TRUE	377277	141.284
FEV1	Nonalcoholic fatty liver disease	139	rs644570	A	G	A	G	0.0116157	0.0549478	0.632039	0.63967	FALSE	FALSE	FALSE	NAFLD	0.0778001	0.0311566	TRUE	reported	0.00198291	345665	4.70002e-09	FEV1	TRUE	reported	2	TRUE	377277	34.3151
FEV1	Nonalcoholic fatty liver disease	140	rs6445932	G	T	G	T	0.0160142	-0.035733	0.247901	0.294964	FALSE	FALSE	FALSE	NAFLD	0.274552	0.0327033	TRUE	reported	0.00220692	345665	4.00037e-13	FEV1	TRUE	reported	2	TRUE	377277	52.6547
FEV1	Nonalcoholic fatty liver disease	141	rs6579167	C	T	C	T	0.0139841	-0.0474946	0.216289	0.178455	FALSE	FALSE	FALSE	NAFLD	0.221215	0.0388249	TRUE	reported	0.0023369	345665	2.19999e-09	FEV1	TRUE	reported	2	TRUE	377277	35.8087
FEV1	Nonalcoholic fatty liver disease	142	rs663378	A	G	A	G	-0.0163103	-0.0063613	0.833455	0.843601	FALSE	FALSE	FALSE	NAFLD	0.877114	0.0411393	TRUE	reported	0.00257932	345665	2.59998e-10	FEV1	TRUE	reported	2	TRUE	377277	39.9865
FEV1	Nonalcoholic fatty liver disease	143	rs6671370	A	G	A	G	0.0195543	0.0122517	0.287477	0.324587	FALSE	FALSE	FALSE	NAFLD	0.700358	0.0318361	TRUE	reported	0.00210078	345665	1.29987e-20	FEV1	TRUE	reported	2	TRUE	377277	86.641
FEV1	Nonalcoholic fatty liver disease	144	rs6686129	C	T	C	T	-0.0113918	0.0450482	0.670681	0.688194	FALSE	FALSE	FALSE	NAFLD	0.160933	0.0321327	TRUE	reported	0.00203269	345665	2.1e-08	FEV1	TRUE	reported	2	TRUE	377277	31.4082
FEV1	Nonalcoholic fatty liver disease	145	rs6729308	A	G	A	G	-0.0163822	-0.00859774	0.43987	0.515488	FALSE	FALSE	FALSE	NAFLD	0.773042	0.0298119	TRUE	reported	0.00192249	345665	1.59993e-17	FEV1	TRUE	reported	2	TRUE	377277	72.6133
FEV1	Nonalcoholic fatty liver disease	146	rs6762578	A	G	A	G	0.0165621	-0.0014265	0.778514	0.82889	FALSE	FALSE	FALSE	NAFLD	0.971519	0.0399535	TRUE	reported	0.00230073	345665	6.09958e-13	FEV1	TRUE	reported	2	TRUE	377277	51.8202
FEV1	Nonalcoholic fatty liver disease	147	rs681397	T	G	T	G	0.0109203	-0.044489	0.444083	0.337841	FALSE	FALSE	FALSE	NAFLD	0.159146	0.0315984	TRUE	reported	0.00192116	345665	1.29999e-08	FEV1	TRUE	reported	2	TRUE	377277	32.3104
FEV1	Nonalcoholic fatty liver disease	148	rs6859171	T	C	T	C	0.0146557	-0.0396315	0.209455	0.235198	FALSE	FALSE	FALSE	NAFLD	0.259115	0.0351192	TRUE	reported	0.00234648	345665	4.20001e-10	FEV1	TRUE	reported	2	TRUE	377277	39.0103
FEV1	Nonalcoholic fatty liver disease	149	rs6907284	C	T	C	T	-0.0124211	-0.0126649	0.697241	0.825523	FALSE	FALSE	FALSE	NAFLD	0.747405	0.0393243	TRUE	reported	0.00208652	345665	2.59998e-09	FEV1	TRUE	reported	2	TRUE	377277	35.4385
FEV1	Nonalcoholic fatty liver disease	150	rs6919321	A	G	A	G	0.0108072	-0.0106303	0.607644	0.716669	FALSE	FALSE	FALSE	NAFLD	0.747426	0.0330097	TRUE	reported	0.00195559	345665	3.29997e-08	FEV1	TRUE	reported	2	TRUE	377277	30.5401
FEV1	Nonalcoholic fatty liver disease	151	rs6923431	C	A	C	A	0.0136468	-0.0495865	0.7346	0.656124	FALSE	FALSE	FALSE	NAFLD	0.113604	0.0313402	TRUE	reported	0.00213298	345665	1.6e-10	FEV1	TRUE	reported	2	TRUE	377277	40.9344
FEV1	Nonalcoholic fatty liver disease	152	rs7068966	T	C	T	C	0.0216709	-0.0243394	0.513603	0.503676	FALSE	FALSE	FALSE	NAFLD	0.414389	0.0298205	TRUE	reported	0.00190392	345665	5.10035e-30	FEV1	TRUE	reported	2	TRUE	377277	129.556
FEV1	Nonalcoholic fatty liver disease	153	rs7075773	T	C	T	C	-0.0147076	-0.00821657	0.411084	0.399989	FALSE	FALSE	FALSE	NAFLD	0.787421	0.03047	TRUE	reported	0.00193918	345665	3.29989e-14	FEV1	TRUE	reported	2	TRUE	377277	57.5238
FEV1	Nonalcoholic fatty liver disease	154	rs7086293	C	T	C	T	-0.0105582	0.0714965	0.478966	0.557692	FALSE	FALSE	FALSE	NAFLD	0.0172187	0.0300153	TRUE	reported	0.00190598	345665	2.99999e-08	FEV1	TRUE	reported	2	TRUE	377277	30.6862
FEV1	Nonalcoholic fatty liver disease	155	rs7124681	A	C	A	C	-0.0141192	0.0139864	0.408394	0.397186	FALSE	FALSE	FALSE	NAFLD	0.645746	0.0304264	TRUE	reported	0.0019326	345665	2.80027e-13	FEV1	TRUE	reported	2	TRUE	377277	53.3748
FEV1	Nonalcoholic fatty liver disease	156	rs71427097	T	C	T	C	-0.032008	0.128467	0.02948	0.0313431	FALSE	FALSE	FALSE	NAFLD	0.135702	0.0861045	TRUE	reported	0.00572789	345665	2.30001e-08	FEV1	TRUE	reported	2	TRUE	377277	31.2268
FEV1	Nonalcoholic fatty liver disease	157	rs71482070	A	T	A	T	-0.0169785	-0.0220941	0.113039	0.0958394	FALSE	TRUE	FALSE	NAFLD	0.665494	0.0511035	TRUE	reported	0.00305763	345665	2.80001e-08	FEV1	TRUE	reported	2	TRUE	377277	30.8339
FEV1	Nonalcoholic fatty liver disease	158	rs71490394	A	G	A	G	0.0149984	-0.0349095	0.371116	0.253049	FALSE	FALSE	FALSE	NAFLD	0.309146	0.0343255	TRUE	reported	0.00197373	345665	2.99985e-14	FEV1	TRUE	reported	2	TRUE	377277	57.745
FEV1	Nonalcoholic fatty liver disease	159	rs723588	C	T	C	T	0.0202185	-0.0269882	0.142713	0.165892	FALSE	FALSE	FALSE	NAFLD	0.499555	0.0399713	TRUE	reported	0.00271457	345665	9.49948e-14	FEV1	TRUE	reported	2	TRUE	377277	55.4748
FEV1	Nonalcoholic fatty liver disease	160	rs72613804	C	G	C	G	0.0128374	-0.0172896	0.224745	0.302414	FALSE	TRUE	FALSE	NAFLD	0.593446	0.0323866	TRUE	reported	0.00228105	345665	1.79999e-08	FEV1	TRUE	reported	2	TRUE	377277	31.6727
FEV1	Nonalcoholic fatty liver disease	161	rs72643433	A	G	A	G	-0.0165423	-0.00430328	0.252393	0.208478	FALSE	FALSE	FALSE	NAFLD	0.906712	0.0367215	TRUE	reported	0.00219806	345665	5.19996e-14	FEV1	TRUE	reported	2	TRUE	377277	56.6386
FEV1	Nonalcoholic fatty liver disease	162	rs72666766	G	A	G	A	-0.0140038	0.0293674	0.181625	0.0963921	FALSE	FALSE	FALSE	NAFLD	0.561489	0.0505784	TRUE	reported	0.00247093	345665	1.40001e-08	FEV1	TRUE	reported	2	TRUE	377277	32.1197
FEV1	Nonalcoholic fatty liver disease	163	rs72721197	T	C	T	C	0.0183774	-0.0638554	0.213272	0.200729	FALSE	FALSE	FALSE	NAFLD	0.0859845	0.0371907	TRUE	reported	0.00232103	345665	2.39994e-15	FEV1	TRUE	reported	2	TRUE	377277	62.6912
FEV1	Nonalcoholic fatty liver disease	164	rs72755233	A	G	A	G	-0.0314851	0.0555848	0.112197	0.116136	FALSE	FALSE	FALSE	NAFLD	0.238271	0.0471329	TRUE	reported	0.00301272	345665	1.50003e-25	FEV1	TRUE	reported	2	TRUE	377277	109.218
FEV1	Nonalcoholic fatty liver disease	165	rs72907878	A	G	A	G	-0.0247893	0.0156561	0.134864	0.121848	FALSE	FALSE	FALSE	NAFLD	0.730355	0.0454258	TRUE	reported	0.00278843	345665	6.09958e-19	FEV1	TRUE	reported	2	TRUE	377277	79.0331
FEV1	Nonalcoholic fatty liver disease	166	rs72976986	A	G	A	G	0.0137877	-0.0436281	0.1904	0.158236	FALSE	FALSE	FALSE	NAFLD	0.286834	0.0409618	TRUE	reported	0.00244831	345665	1.79999e-08	FEV1	TRUE	reported	2	TRUE	377277	31.714
FEV1	Nonalcoholic fatty liver disease	167	rs73175572	G	A	G	A	0.0253383	0.00428706	0.11138	0.116929	FALSE	FALSE	FALSE	NAFLD	0.926076	0.0462052	TRUE	reported	0.00305663	345665	1.10002e-16	FEV1	TRUE	reported	2	TRUE	377277	68.7178
FEV1	Nonalcoholic fatty liver disease	168	rs735830	A	G	A	G	-0.0167696	-0.039364	0.208733	0.177645	FALSE	FALSE	FALSE	NAFLD	0.312612	0.0389837	TRUE	reported	0.00234307	345665	8.19974e-13	FEV1	TRUE	reported	2	TRUE	377277	51.2242
FEV1	Nonalcoholic fatty liver disease	169	rs7359156	G	A	G	A	-0.0152011	0.0518592	0.209396	0.233377	FALSE	FALSE	FALSE	NAFLD	0.142127	0.0353285	TRUE	reported	0.00234905	345665	9.70063e-11	FEV1	TRUE	reported	2	TRUE	377277	41.876
FEV1	Nonalcoholic fatty liver disease	170	rs741593	G	T	G	T	-0.0125152	-0.0438768	0.715439	0.66459	FALSE	FALSE	FALSE	NAFLD	0.1652	0.0316162	TRUE	reported	0.00212105	345665	3.59998e-09	FEV1	TRUE	reported	2	TRUE	377277	34.8156
FEV1	Nonalcoholic fatty liver disease	171	rs7506068	G	C	G	C	0.0121685	-0.0222644	0.669591	0.624478	FALSE	TRUE	FALSE	NAFLD	0.468908	0.0307411	TRUE	reported	0.00202654	345665	1.89998e-09	FEV1	TRUE	reported	2	TRUE	377277	36.0549
FEV1	Nonalcoholic fatty liver disease	172	rs75216331	A	G	A	G	-0.0143233	-0.0381126	0.237615	0.168005	FALSE	FALSE	FALSE	NAFLD	0.338737	0.039839	TRUE	reported	0.00223842	345665	1.6e-10	FEV1	TRUE	reported	2	TRUE	377277	40.9452
FEV1	Nonalcoholic fatty liver disease	173	rs75301758	T	C	T	C	-0.0144345	-0.0191716	0.183934	0.270864	FALSE	FALSE	FALSE	NAFLD	0.574974	0.0341897	TRUE	reported	0.00245241	345665	4e-09	FEV1	TRUE	reported	2	TRUE	377277	34.6431
FEV1	Nonalcoholic fatty liver disease	174	rs7546750	A	G	A	G	0.0131454	0.00148497	0.312797	0.361806	FALSE	FALSE	FALSE	NAFLD	0.962228	0.0313565	TRUE	reported	0.00206337	345665	1.89998e-10	FEV1	TRUE	reported	2	TRUE	377277	40.5876
FEV1	Nonalcoholic fatty liver disease	175	rs7558918	G	T	G	T	0.0171248	-0.012185	0.447697	0.460037	FALSE	FALSE	FALSE	NAFLD	0.683049	0.0298427	TRUE	reported	0.00191251	345665	3.40017e-19	FEV1	TRUE	reported	2	TRUE	377277	80.1759
FEV1	Nonalcoholic fatty liver disease	176	rs7663740	T	G	T	G	0.0302173	-0.0153041	0.540083	0.614281	FALSE	FALSE	FALSE	NAFLD	0.61723	0.0306217	TRUE	reported	0.00190693	345665	1.50003e-56	FEV1	TRUE	reported	2	TRUE	377277	251.097
FEV1	Nonalcoholic fatty liver disease	177	rs76895963	G	T	G	T	0.0593123	-0.278506	0.020669	0.0305493	FALSE	FALSE	FALSE	NAFLD	0.00424571	0.0974033	TRUE	reported	0.00736864	345665	8.30042e-16	FEV1	TRUE	reported	2	TRUE	377277	64.791
FEV1	Nonalcoholic fatty liver disease	178	rs769657	G	A	G	A	0.0116833	-0.0193845	0.330668	0.334178	FALSE	FALSE	FALSE	NAFLD	0.54002	0.0316335	TRUE	reported	0.00203022	345665	8.70001e-09	FEV1	TRUE	reported	2	TRUE	377277	33.1165
FEV1	Nonalcoholic fatty liver disease	179	rs76993203	A	G	A	G	-0.0173429	0.0424972	0.454692	0.400672	FALSE	FALSE	FALSE	NAFLD	0.162555	0.0304305	TRUE	reported	0.00191204	345665	1.20005e-19	FEV1	TRUE	reported	2	TRUE	377277	82.2715
FEV1	Nonalcoholic fatty liver disease	180	rs7707008	T	C	T	C	-0.0156128	-0.0613088	0.1763	0.171616	FALSE	FALSE	FALSE	NAFLD	0.121394	0.0395809	TRUE	reported	0.00250172	345665	4.39997e-10	FEV1	TRUE	reported	2	TRUE	377277	38.9479
FEV1	Nonalcoholic fatty liver disease	181	rs77156651	A	G	A	G	-0.0252937	-0.0919802	0.053981	0.0330872	FALSE	FALSE	FALSE	NAFLD	0.269619	0.0833198	TRUE	reported	0.00421275	345665	1.89998e-09	FEV1	TRUE	reported	2	TRUE	377277	36.049
FEV1	Nonalcoholic fatty liver disease	182	rs7733410	A	G	A	G	0.0221221	-0.0321191	0.441962	0.413764	FALSE	FALSE	FALSE	NAFLD	0.289832	0.0303443	TRUE	reported	0.00191531	345665	7.39946e-31	FEV1	TRUE	reported	2	TRUE	377277	133.406
FEV1	Nonalcoholic fatty liver disease	183	rs7753558	A	C	A	C	0.0119513	0.0339695	0.634567	0.682441	FALSE	FALSE	FALSE	NAFLD	0.288789	0.0320231	TRUE	reported	0.00198598	345665	1.79999e-09	FEV1	TRUE	reported	2	TRUE	377277	36.2143
FEV1	Nonalcoholic fatty liver disease	184	rs78101726	G	A	G	A	-0.0235908	0.0106958	0.15272	0.197521	FALSE	FALSE	FALSE	NAFLD	0.776454	0.037669	TRUE	reported	0.00264524	345665	4.70002e-19	FEV1	TRUE	reported	2	TRUE	377277	79.5344
FEV1	Nonalcoholic fatty liver disease	185	rs78304176	T	G	T	G	-0.0256052	0.00734853	0.064507	0.0422237	FALSE	FALSE	FALSE	NAFLD	0.921128	0.0742178	TRUE	reported	0.00390511	345665	5.50047e-11	FEV1	TRUE	reported	2	TRUE	377277	42.9922
FEV1	Nonalcoholic fatty liver disease	186	rs78378222	G	T	G	T	0.0544636	-0.0829068	0.012306	0.0172905	FALSE	FALSE	FALSE	NAFLD	0.473702	0.115716	TRUE	reported	0.00882473	345665	6.80002e-10	FEV1	TRUE	reported	2	TRUE	377277	38.0899
FEV1	Nonalcoholic fatty liver disease	187	rs7854962	G	C	G	C	-0.0183882	0.0318682	0.213042	0.187065	FALSE	TRUE	FALSE	NAFLD	0.405732	0.0383296	TRUE	reported	0.00234501	345665	4.49987e-15	FEV1	TRUE	reported	2	TRUE	377277	61.4878
FEV1	Nonalcoholic fatty liver disease	188	rs7870193	T	C	T	C	-0.0159295	0.0372957	0.380776	0.282407	FALSE	FALSE	FALSE	NAFLD	0.258986	0.0330404	TRUE	reported	0.00196785	345665	5.70033e-16	FEV1	TRUE	reported	2	TRUE	377277	65.527
FEV1	Nonalcoholic fatty liver disease	189	rs78956703	A	G	A	G	-0.0221798	0.0671701	0.063282	0.0626292	FALSE	FALSE	FALSE	NAFLD	0.279828	0.0621539	TRUE	reported	0.00390579	345665	1.40001e-08	FEV1	TRUE	reported	2	TRUE	377277	32.2476
FEV1	Nonalcoholic fatty liver disease	190	rs79262430	T	A	T	A	-0.0307784	0.0438189	0.038301	0.0261486	FALSE	TRUE	FALSE	NAFLD	0.638653	0.0933144	TRUE	reported	0.00498496	345665	6.59994e-10	FEV1	TRUE	reported	2	TRUE	377277	38.1214
FEV1	Nonalcoholic fatty liver disease	191	rs79409628	T	G	T	G	0.0256072	0.0358429	0.08378	0.0762765	FALSE	FALSE	FALSE	NAFLD	0.522247	0.0560145	TRUE	reported	0.00342906	345665	8.19974e-14	FEV1	TRUE	reported	2	TRUE	377277	55.7666
FEV1	Nonalcoholic fatty liver disease	192	rs7952436	T	C	T	C	-0.0405688	-0.133388	0.082207	0.05224	FALSE	FALSE	FALSE	NAFLD	0.0476749	0.067359	TRUE	reported	0.00346742	345665	1.29987e-31	FEV1	TRUE	reported	2	TRUE	377277	136.89
FEV1	Nonalcoholic fatty liver disease	193	rs7968682	T	G	T	G	-0.0238348	0.0100783	0.51781	0.491526	FALSE	FALSE	FALSE	NAFLD	0.735734	0.0298609	TRUE	reported	0.00191089	345665	1e-35	FEV1	TRUE	reported	2	TRUE	377277	155.579
FEV1	Nonalcoholic fatty liver disease	194	rs79772576	G	A	G	A	-0.0297221	0.028931	0.225053	0.0826659	FALSE	FALSE	FALSE	NAFLD	0.592321	0.0540287	TRUE	reported	0.00228037	345665	7.8001e-39	FEV1	TRUE	reported	2	TRUE	377277	169.882
FEV1	Nonalcoholic fatty liver disease	195	rs8037367	C	T	C	T	0.0127947	0.0305935	0.292158	0.1818	FALSE	FALSE	FALSE	NAFLD	0.429984	0.0387643	TRUE	reported	0.00210817	345665	1.29999e-09	FEV1	TRUE	reported	2	TRUE	377277	36.834
FEV1	Nonalcoholic fatty liver disease	196	rs803909	G	T	G	T	-0.01611	-0.0227452	0.536759	0.647246	FALSE	FALSE	FALSE	NAFLD	0.465252	0.0311482	TRUE	reported	0.00190731	345665	2.99985e-17	FEV1	TRUE	reported	2	TRUE	377277	71.3425
FEV1	Nonalcoholic fatty liver disease	197	rs820077	A	G	A	G	0.0267935	-0.0484426	0.79852	0.918691	FALSE	FALSE	FALSE	NAFLD	0.373874	0.0544763	TRUE	reported	0.00237042	345665	1.29987e-29	FEV1	TRUE	reported	2	TRUE	377277	127.764
FEV1	Nonalcoholic fatty liver disease	198	rs841216	G	A	G	A	-0.0113175	0.000248084	0.560183	0.569008	FALSE	FALSE	FALSE	NAFLD	0.993441	0.0301768	TRUE	reported	0.00192474	345665	4.09996e-09	FEV1	TRUE	reported	2	TRUE	377277	34.5746
FEV1	Nonalcoholic fatty liver disease	199	rs879098	G	A	G	A	-0.0109298	-0.00136618	0.399099	0.395486	FALSE	FALSE	FALSE	NAFLD	0.96434	0.0305575	TRUE	reported	0.00194706	345665	2e-08	FEV1	TRUE	reported	2	TRUE	377277	31.5113
FEV1	Nonalcoholic fatty liver disease	200	rs879394	T	G	T	G	-0.0206293	-0.0133876	0.234177	0.263778	FALSE	FALSE	FALSE	NAFLD	0.691328	0.0337173	TRUE	reported	0.00225543	345665	5.90065e-20	FEV1	TRUE	reported	2	TRUE	377277	83.6585
FEV1	Nonalcoholic fatty liver disease	201	rs9295	A	G	A	G	0.0133493	-0.00346375	0.295456	0.305733	FALSE	FALSE	FALSE	NAFLD	0.915064	0.0324769	TRUE	reported	0.0020892	345665	1.7e-10	FEV1	TRUE	reported	2	TRUE	377277	40.8279
FEV1	Nonalcoholic fatty liver disease	202	rs9310389	T	C	T	C	0.0110687	-0.0121218	0.545547	0.473974	FALSE	FALSE	FALSE	NAFLD	0.685959	0.0299787	TRUE	reported	0.00191821	345665	7.90005e-09	FEV1	TRUE	reported	2	TRUE	377277	33.2967
FEV1	Nonalcoholic fatty liver disease	203	rs9322332	A	C	A	C	0.0139875	-0.028061	0.455604	0.416725	FALSE	FALSE	FALSE	NAFLD	0.352325	0.0301702	TRUE	reported	0.00191001	345665	2.39994e-13	FEV1	TRUE	reported	2	TRUE	377277	53.6301
FEV1	Nonalcoholic fatty liver disease	204	rs9379084	A	G	A	G	-0.0191808	0.0750395	0.115471	0.113611	FALSE	FALSE	FALSE	NAFLD	0.113884	0.0474641	TRUE	reported	0.00306512	345665	3.89996e-10	FEV1	TRUE	reported	2	TRUE	377277	39.1596
FEV1	Nonalcoholic fatty liver disease	205	rs9542595	A	G	A	G	-0.0116828	-0.0256085	0.308238	0.307134	FALSE	FALSE	FALSE	NAFLD	0.428403	0.0323369	TRUE	reported	0.00207305	345665	1.7e-08	FEV1	TRUE	reported	2	TRUE	377277	31.7595
FEV1	Nonalcoholic fatty liver disease	206	rs9701805	C	G	C	G	0.0229873	-0.00367184	0.089393	0.057328	FALSE	TRUE	FALSE	NAFLD	0.954178	0.0639012	TRUE	reported	0.00332993	345665	5.10035e-12	FEV1	TRUE	reported	2	TRUE	377277	47.6547
FEV1	Nonalcoholic fatty liver disease	207	rs984399	A	G	A	G	-0.0111823	-0.0185112	0.384569	0.30441	FALSE	FALSE	FALSE	NAFLD	0.567802	0.0324024	TRUE	reported	0.0019541	345665	1e-08	FEV1	TRUE	reported	2	TRUE	377277	32.7468
FEV1	Nonalcoholic fatty liver disease	208	rs9884482	C	T	C	T	0.0160207	0.00322298	0.371501	0.384862	FALSE	FALSE	FALSE	NAFLD	0.916126	0.0306034	TRUE	reported	0.00196792	345665	3.90032e-16	FEV1	TRUE	reported	2	TRUE	377277	66.2747
FEV1	Nonalcoholic fatty liver disease	209	rs9886260	A	G	A	G	-0.0119204	0.0549385	0.72327	0.759764	FALSE	FALSE	FALSE	NAFLD	0.114891	0.0348466	TRUE	reported	0.00213313	345665	2.30001e-08	FEV1	TRUE	reported	2	TRUE	377277	31.2282
FEV1	Nonalcoholic fatty liver disease	210	rs9912553	G	C	G	C	0.0213592	-0.038206	0.723466	0.75502	FALSE	TRUE	FALSE	NAFLD	0.27431	0.034949	TRUE	reported	0.00212989	345665	1.10002e-23	FEV1	TRUE	reported	2	TRUE	377277	100.567
FEV1	Nonalcoholic fatty liver disease	211	rs9970286	A	G	A	G	0.0113333	0.00583609	0.327091	0.361648	FALSE	FALSE	FALSE	NAFLD	0.851203	0.031112	TRUE	reported	0.00203102	345665	2.39999e-08	FEV1	TRUE	reported	2	TRUE	377277	31.1375
FVC	Nonalcoholic fatty liver disease	1	rs10005540	T	C	T	C	0.0200785	-0.0343024	0.614764	0.635864	FALSE	FALSE	FALSE	NAFLD	0.271051	0.0311657	TRUE	reported	0.00218589	422876	1.39991e-19	FVC	TRUE	reported	2	TRUE	377277	84.3735
FVC	Nonalcoholic fatty liver disease	2	rs10008568	A	G	A	G	0.0186622	-0.00442791	0.572399	0.535977	FALSE	FALSE	FALSE	NAFLD	0.882324	0.0299134	TRUE	reported	0.0021311	422876	5.60015e-19	FVC	TRUE	reported	2	TRUE	377277	76.6863
FVC	Nonalcoholic fatty liver disease	3	rs1000972	A	T	A	T	0.0266971	-0.00613392	0.633573	0.708004	FALSE	TRUE	FALSE	NAFLD	0.851337	0.0327294	TRUE	reported	0.00219706	422876	2.19989e-33	FVC	TRUE	reported	2	TRUE	377277	147.654
FVC	Nonalcoholic fatty liver disease	4	rs10124390	A	C	A	C	-0.0132696	-0.018714	0.5048	0.532167	FALSE	FALSE	FALSE	NAFLD	0.531057	0.0298758	TRUE	reported	0.00211267	422876	1.7e-10	FVC	TRUE	reported	2	TRUE	377277	39.4505
FVC	Nonalcoholic fatty liver disease	5	rs1013105	T	G	T	G	-0.0132804	-0.00406788	0.476208	0.507855	FALSE	FALSE	FALSE	NAFLD	0.891704	0.0298784	TRUE	reported	0.00211888	422876	1.6e-10	FVC	TRUE	reported	2	TRUE	377277	39.2834
FVC	Nonalcoholic fatty liver disease	6	rs10141786	G	A	G	A	-0.0227354	-0.00382159	0.597099	0.65463	FALSE	FALSE	FALSE	NAFLD	0.903241	0.0314357	TRUE	reported	0.00216567	422876	1.69981e-26	FVC	TRUE	reported	2	TRUE	377277	110.21
FVC	Nonalcoholic fatty liver disease	7	rs10151945	T	C	T	C	0.0162437	0.0163685	0.380243	0.358058	FALSE	FALSE	FALSE	NAFLD	0.59865	0.0310986	TRUE	reported	0.00218366	422876	1.20005e-13	FVC	TRUE	reported	2	TRUE	377277	55.335
FVC	Nonalcoholic fatty liver disease	8	rs10172309	C	G	C	G	-0.0578711	-0.165228	0.014329	0.00233875	FALSE	TRUE	FALSE	NAFLD	0.590534	0.307079	TRUE	reported	0.00887776	422876	1.29999e-10	FVC	TRUE	reported	2	TRUE	377277	42.4929
FVC	Nonalcoholic fatty liver disease	9	rs10201883	C	T	C	T	0.0278849	0.00696307	0.861123	0.875518	FALSE	FALSE	FALSE	NAFLD	0.877508	0.045177	TRUE	reported	0.00304363	422876	1.9002e-20	FVC	TRUE	reported	2	TRUE	377277	83.9372
FVC	Nonalcoholic fatty liver disease	10	rs10209172	C	G	C	G	-0.0127294	0.0290138	0.373422	0.221151	FALSE	TRUE	FALSE	NAFLD	0.419451	0.0359359	TRUE	reported	0.0021731	422876	5.69994e-09	FVC	TRUE	reported	2	TRUE	377277	34.3128
FVC	Nonalcoholic fatty liver disease	11	rs10410606	C	A	C	A	0.0204748	-0.0340998	0.438584	0.511392	FALSE	FALSE	FALSE	NAFLD	0.254157	0.029904	TRUE	reported	0.00213487	422876	1.10002e-22	FVC	TRUE	reported	2	TRUE	377277	91.9806
FVC	Nonalcoholic fatty liver disease	12	rs10438355	G	C	G	C	-0.0211743	0.00203237	0.231827	0.172547	FALSE	TRUE	FALSE	NAFLD	0.958873	0.0394113	TRUE	reported	0.00251349	422876	2.09991e-17	FVC	TRUE	reported	2	TRUE	377277	70.9682
FVC	Nonalcoholic fatty liver disease	13	rs1047912	T	C	T	C	0.0150804	-0.00934602	0.300924	0.219703	FALSE	FALSE	FALSE	NAFLD	0.795309	0.0360262	TRUE	reported	0.00230027	422876	1.59993e-11	FVC	TRUE	reported	2	TRUE	377277	42.9802
FVC	Nonalcoholic fatty liver disease	14	rs10498672	G	C	G	C	-0.0361783	-0.0013446	0.175768	0.217173	FALSE	TRUE	FALSE	NAFLD	0.97027	0.0360778	TRUE	reported	0.00276979	422876	8.30042e-40	FVC	TRUE	reported	2	TRUE	377277	170.609
FVC	Nonalcoholic fatty liver disease	15	rs1054661	C	T	C	T	0.0170164	0.0113617	0.342371	0.494852	FALSE	FALSE	FALSE	NAFLD	0.703229	0.0298236	TRUE	reported	0.00222142	422876	1.69981e-14	FVC	TRUE	reported	2	TRUE	377277	58.6778
FVC	Nonalcoholic fatty liver disease	16	rs10741306	T	A	T	A	-0.0127336	0.0271724	0.360109	0.243473	FALSE	TRUE	FALSE	NAFLD	0.433619	0.0347024	TRUE	reported	0.00220701	422876	8.30004e-09	FVC	TRUE	reported	2	TRUE	377277	33.2885
FVC	Nonalcoholic fatty liver disease	17	rs1074993	G	A	G	A	-0.0154917	-0.0178893	0.825038	0.88071	FALSE	FALSE	FALSE	NAFLD	0.697863	0.0460819	TRUE	reported	0.00277321	422876	2.30001e-08	FVC	TRUE	reported	2	TRUE	377277	31.2056
FVC	Nonalcoholic fatty liver disease	18	rs10764990	A	G	A	G	-0.0112372	-0.00142424	0.606396	0.531623	FALSE	FALSE	FALSE	NAFLD	0.961952	0.0298558	TRUE	reported	0.00216157	422876	3.69999e-08	FVC	TRUE	reported	2	TRUE	377277	27.0257
FVC	Nonalcoholic fatty liver disease	19	rs10766414	T	C	T	C	0.0212571	0.0396528	0.107219	0.0794622	FALSE	FALSE	FALSE	NAFLD	0.472051	0.0551388	TRUE	reported	0.0034258	422876	2.39999e-10	FVC	TRUE	reported	2	TRUE	377277	38.5021
FVC	Nonalcoholic fatty liver disease	20	rs10779449	G	A	G	A	0.0148013	-0.054596	0.604649	0.605069	FALSE	FALSE	FALSE	NAFLD	0.0741208	0.0305711	TRUE	reported	0.00215364	422876	5.19996e-12	FVC	TRUE	reported	2	TRUE	377277	47.2339
FVC	Nonalcoholic fatty liver disease	21	rs10787269	C	T	C	T	-0.0151332	0.0391245	0.645853	0.62971	FALSE	FALSE	FALSE	NAFLD	0.204753	0.0308522	TRUE	reported	0.00222137	422876	7.59976e-12	FVC	TRUE	reported	2	TRUE	377277	46.4109
FVC	Nonalcoholic fatty liver disease	22	rs1080278	A	G	A	G	-0.0209347	0.00736721	0.292825	0.273494	FALSE	FALSE	FALSE	NAFLD	0.82514	0.033345	TRUE	reported	0.00230937	422876	4.30031e-20	FVC	TRUE	reported	2	TRUE	377277	82.1763
FVC	Nonalcoholic fatty liver disease	23	rs10817080	G	A	G	A	0.0186107	-0.0339833	0.850792	0.857596	FALSE	FALSE	FALSE	NAFLD	0.42559	0.0426518	TRUE	reported	0.00298633	422876	5.80003e-10	FVC	TRUE	reported	2	TRUE	377277	38.8374
FVC	Nonalcoholic fatty liver disease	24	rs10850291	T	C	T	C	0.0125829	-0.00597635	0.604006	0.642689	FALSE	FALSE	FALSE	NAFLD	0.847722	0.0311225	TRUE	reported	0.00217232	422876	4.90004e-09	FVC	TRUE	reported	2	TRUE	377277	33.5517
FVC	Nonalcoholic fatty liver disease	25	rs10853628	C	T	C	T	-0.0160658	0.00374832	0.384702	0.351364	FALSE	FALSE	FALSE	NAFLD	0.904432	0.0312192	TRUE	reported	0.00217465	422876	5.90065e-14	FVC	TRUE	reported	2	TRUE	377277	54.5791
FVC	Nonalcoholic fatty liver disease	26	rs10875742	A	G	A	G	-0.0127807	-0.0548534	0.358083	0.301504	FALSE	FALSE	FALSE	NAFLD	0.0909494	0.0324498	TRUE	reported	0.00219805	422876	9.49992e-09	FVC	TRUE	reported	2	TRUE	377277	33.8091
FVC	Nonalcoholic fatty liver disease	27	rs10917165	C	T	C	T	0.0140772	0.026461	0.355986	0.278273	FALSE	FALSE	FALSE	NAFLD	0.425727	0.0332206	TRUE	reported	0.00220017	422876	6.49995e-10	FVC	TRUE	reported	2	TRUE	377277	40.9374
FVC	Nonalcoholic fatty liver disease	28	rs10936584	C	G	C	G	-0.0248586	0.0248079	0.162607	0.200353	FALSE	TRUE	FALSE	NAFLD	0.507076	0.0373952	TRUE	reported	0.00285165	422876	7.59976e-19	FVC	TRUE	reported	2	TRUE	377277	75.9908
FVC	Nonalcoholic fatty liver disease	29	rs10998018	A	G	A	G	-0.0247247	0.0169463	0.494668	0.523842	FALSE	FALSE	FALSE	NAFLD	0.57029	0.0298548	TRUE	reported	0.00211443	422876	2.70023e-31	FVC	TRUE	reported	2	TRUE	377277	136.734
FVC	Nonalcoholic fatty liver disease	30	rs11031736	A	G	A	G	0.0251392	0.252408	0.061121	0.0155634	FALSE	FALSE	FALSE	NAFLD	0.0378242	0.12154	TRUE	reported	0.00441126	422876	9.49992e-09	FVC	TRUE	reported	2	TRUE	377277	32.4771
FVC	Nonalcoholic fatty liver disease	31	rs11049229	T	A	T	A	0.0264701	0.00286478	0.054163	0.0470209	FALSE	TRUE	FALSE	NAFLD	0.96789	0.0711662	TRUE	reported	0.0047099	422876	4e-08	FVC	TRUE	reported	2	TRUE	377277	31.5855
FVC	Nonalcoholic fatty liver disease	32	rs11083092	A	C	A	C	0.0213057	-0.0885139	0.178371	0.160566	FALSE	FALSE	FALSE	NAFLD	0.0294185	0.040643	TRUE	reported	0.00279569	422876	2.80027e-14	FVC	TRUE	reported	2	TRUE	377277	58.0783
FVC	Nonalcoholic fatty liver disease	33	rs11126228	C	T	C	T	-0.0190016	0.0185221	0.427963	0.446773	FALSE	FALSE	FALSE	NAFLD	0.536772	0.0299855	TRUE	reported	0.00213393	422876	8.9002e-19	FVC	TRUE	reported	2	TRUE	377277	79.2903
FVC	Nonalcoholic fatty liver disease	34	rs11176001	A	C	A	C	-0.0222339	0.00895231	0.130944	0.151074	FALSE	FALSE	FALSE	NAFLD	0.8309	0.0419219	TRUE	reported	0.00313534	422876	1.29987e-12	FVC	TRUE	reported	2	TRUE	377277	50.2877
FVC	Nonalcoholic fatty liver disease	35	rs11208662	C	G	C	G	-0.0286061	0.0164599	0.081879	0.0856223	FALSE	TRUE	FALSE	NAFLD	0.756993	0.0531939	TRUE	reported	0.00383406	422876	3.80014e-14	FVC	TRUE	reported	2	TRUE	377277	55.6672
FVC	Nonalcoholic fatty liver disease	36	rs11252681	A	G	A	G	-0.0273405	0.0783844	0.045625	0.0584776	FALSE	FALSE	FALSE	NAFLD	0.221385	0.0640996	TRUE	reported	0.00505862	422876	2.99999e-08	FVC	TRUE	reported	2	TRUE	377277	29.2112
FVC	Nonalcoholic fatty liver disease	37	rs113154802	T	C	T	C	0.0443815	-0.0778366	0.090838	0.109242	FALSE	FALSE	FALSE	NAFLD	0.103447	0.0478004	TRUE	reported	0.00368901	422876	2.39994e-34	FVC	TRUE	reported	2	TRUE	377277	144.739
FVC	Nonalcoholic fatty liver disease	38	rs11559147	G	C	G	C	0.0134844	-0.0326343	0.709399	0.608665	FALSE	TRUE	FALSE	NAFLD	0.286443	0.0306151	TRUE	reported	0.00233697	422876	1.2e-08	FVC	TRUE	reported	2	TRUE	377277	33.2933
FVC	Nonalcoholic fatty liver disease	39	rs115999992	A	T	A	T	-0.0391304	0.0462455	0.041533	0.08008	FALSE	TRUE	FALSE	NAFLD	0.39922	0.0548572	TRUE	reported	0.00563405	422876	7.19946e-13	FVC	TRUE	reported	2	TRUE	377277	48.2378
FVC	Nonalcoholic fatty liver disease	40	rs11621587	C	G	C	G	0.0312163	-0.0304608	0.18398	0.134771	FALSE	TRUE	FALSE	NAFLD	0.484906	0.043613	TRUE	reported	0.00272705	422876	4.19952e-31	FVC	TRUE	reported	2	TRUE	377277	131.032
FVC	Nonalcoholic fatty liver disease	41	rs11634257	A	T	A	T	-0.0195943	0.00840717	0.275881	0.206744	FALSE	TRUE	FALSE	NAFLD	0.819133	0.036767	TRUE	reported	0.00238416	422876	1.69981e-15	FVC	TRUE	reported	2	TRUE	377277	67.5443
FVC	Nonalcoholic fatty liver disease	42	rs11670030	G	T	G	T	-0.0311894	0.0360622	0.064479	0.0694043	FALSE	FALSE	FALSE	NAFLD	0.538695	0.0586579	TRUE	reported	0.00442715	422876	2.99985e-13	FVC	TRUE	reported	2	TRUE	377277	49.6324
FVC	Nonalcoholic fatty liver disease	43	rs11727676	C	T	C	T	-0.0348594	-0.0167769	0.096648	0.085713	FALSE	FALSE	FALSE	NAFLD	0.753007	0.0533146	TRUE	reported	0.00356499	422876	3.19963e-22	FVC	TRUE	reported	2	TRUE	377277	95.6144
FVC	Nonalcoholic fatty liver disease	44	rs11759102	T	C	T	C	0.0183675	-0.041592	0.160271	0.174859	FALSE	FALSE	FALSE	NAFLD	0.292552	0.0395159	TRUE	reported	0.0028895	422876	2.69998e-10	FVC	TRUE	reported	2	TRUE	377277	40.4068
FVC	Nonalcoholic fatty liver disease	45	rs11767893	T	C	T	C	0.0176153	0.0030803	0.310709	0.364999	FALSE	FALSE	FALSE	NAFLD	0.922298	0.0315802	TRUE	reported	0.00242368	422876	1.20005e-13	FVC	TRUE	reported	2	TRUE	377277	52.8238
FVC	Nonalcoholic fatty liver disease	46	rs11771699	G	A	G	A	0.0187509	0.0192412	0.31157	0.219229	FALSE	FALSE	FALSE	NAFLD	0.594092	0.0361054	TRUE	reported	0.00228218	422876	1.39991e-15	FVC	TRUE	reported	2	TRUE	377277	67.5063
FVC	Nonalcoholic fatty liver disease	47	rs11794847	A	G	A	G	-0.0138539	-0.0161824	0.425057	0.41619	FALSE	FALSE	FALSE	NAFLD	0.591756	0.0301747	TRUE	reported	0.00213432	422876	7.29962e-11	FVC	TRUE	reported	2	TRUE	377277	42.1333
FVC	Nonalcoholic fatty liver disease	48	rs11878170	C	T	C	T	0.0118388	-0.00877748	0.567509	0.571291	FALSE	FALSE	FALSE	NAFLD	0.770751	0.0301224	TRUE	reported	0.0021571	422876	2.30001e-08	FVC	TRUE	reported	2	TRUE	377277	30.1214
FVC	Nonalcoholic fatty liver disease	49	rs1192415	A	G	A	G	-0.0191122	0.0452917	0.811782	0.837491	FALSE	FALSE	FALSE	NAFLD	0.262198	0.0403954	TRUE	reported	0.00268542	422876	3.10027e-12	FVC	TRUE	reported	2	TRUE	377277	50.652
FVC	Nonalcoholic fatty liver disease	50	rs12152266	T	C	T	C	0.0197134	0.0272816	0.275434	0.309129	FALSE	FALSE	FALSE	NAFLD	0.398119	0.0322865	TRUE	reported	0.0023597	422876	1.80011e-16	FVC	TRUE	reported	2	TRUE	377277	69.7926
FVC	Nonalcoholic fatty liver disease	51	rs12204336	A	G	A	G	-0.0137654	0.00576853	0.373393	0.38659	FALSE	FALSE	FALSE	NAFLD	0.850666	0.0306399	TRUE	reported	0.00218316	422876	4.49997e-10	FVC	TRUE	reported	2	TRUE	377277	39.7564
FVC	Nonalcoholic fatty liver disease	52	rs1223585	G	A	G	A	-0.0129919	-0.0246332	0.44343	0.449959	FALSE	FALSE	FALSE	NAFLD	0.410597	0.0299367	TRUE	reported	0.00212552	422876	5.19996e-10	FVC	TRUE	reported	2	TRUE	377277	37.3607
FVC	Nonalcoholic fatty liver disease	53	rs12332674	G	T	G	T	-0.0169613	0.0516672	0.152292	0.154892	FALSE	FALSE	FALSE	NAFLD	0.214226	0.0415991	TRUE	reported	0.00293354	422876	1.89998e-09	FVC	TRUE	reported	2	TRUE	377277	33.4298
FVC	Nonalcoholic fatty liver disease	54	rs12348523	A	G	A	G	0.016415	-0.0170571	0.155662	0.188676	FALSE	FALSE	FALSE	NAFLD	0.655009	0.0381749	TRUE	reported	0.00292403	422876	8.10009e-09	FVC	TRUE	reported	2	TRUE	377277	31.5151
FVC	Nonalcoholic fatty liver disease	55	rs12363092	T	G	T	G	0.013165	-0.0355679	0.260976	0.239417	FALSE	FALSE	FALSE	NAFLD	0.308386	0.0349179	TRUE	reported	0.0024048	422876	3.2e-08	FVC	TRUE	reported	2	TRUE	377277	29.9698
FVC	Nonalcoholic fatty liver disease	56	rs1243194	A	G	A	G	-0.0147874	0.00844884	0.289416	0.28192	FALSE	FALSE	FALSE	NAFLD	0.798789	0.0331438	TRUE	reported	0.00233259	422876	1.89998e-10	FVC	TRUE	reported	2	TRUE	377277	40.189
FVC	Nonalcoholic fatty liver disease	57	rs12456452	C	T	C	T	0.0159862	-0.00874052	0.263083	0.268207	FALSE	FALSE	FALSE	NAFLD	0.794869	0.0336183	TRUE	reported	0.0024041	422876	1.29987e-11	FVC	TRUE	reported	2	TRUE	377277	44.2166
FVC	Nonalcoholic fatty liver disease	58	rs12475813	C	T	C	T	0.015644	-0.0351623	0.561041	0.573076	FALSE	FALSE	FALSE	NAFLD	0.242558	0.0300888	TRUE	reported	0.00211835	422876	7.59976e-14	FVC	TRUE	reported	2	TRUE	377277	54.5381
FVC	Nonalcoholic fatty liver disease	59	rs1248079	C	A	C	A	-0.0220886	-0.0399052	0.128828	0.0779324	FALSE	FALSE	FALSE	NAFLD	0.473664	0.0556922	TRUE	reported	0.00316236	422876	4.70002e-12	FVC	TRUE	reported	2	TRUE	377277	48.7881
FVC	Nonalcoholic fatty liver disease	60	rs12497779	T	G	T	G	-0.0308899	0.0131755	0.23281	0.247693	FALSE	FALSE	FALSE	NAFLD	0.702598	0.0345076	TRUE	reported	0.00249545	422876	9.3994e-36	FVC	TRUE	reported	2	TRUE	377277	153.227
FVC	Nonalcoholic fatty liver disease	61	rs12520489	C	A	C	A	-0.0183804	-0.00823651	0.200719	0.306452	FALSE	FALSE	FALSE	NAFLD	0.80217	0.0328751	TRUE	reported	0.0026443	422876	5.79963e-12	FVC	TRUE	reported	2	TRUE	377277	48.3157
FVC	Nonalcoholic fatty liver disease	62	rs12520960	C	A	C	A	0.0136334	0.00686382	0.327566	0.358962	FALSE	FALSE	FALSE	NAFLD	0.825215	0.0310802	TRUE	reported	0.00225322	422876	1.79999e-09	FVC	TRUE	reported	2	TRUE	377277	36.6101
FVC	Nonalcoholic fatty liver disease	63	rs12521757	C	T	C	T	-0.0122754	-0.0478635	0.327292	0.26654	FALSE	FALSE	FALSE	NAFLD	0.157094	0.0338279	TRUE	reported	0.00224924	422876	1.7e-08	FVC	TRUE	reported	2	TRUE	377277	29.7851
FVC	Nonalcoholic fatty liver disease	64	rs12565788	G	A	G	A	0.0179149	-0.00238152	0.353734	0.403561	FALSE	FALSE	FALSE	NAFLD	0.937728	0.0304832	TRUE	reported	0.00219594	422876	4.00037e-16	FVC	TRUE	reported	2	TRUE	377277	66.5561
FVC	Nonalcoholic fatty liver disease	65	rs12571363	A	C	A	C	-0.0366849	0.0623301	0.106854	0.0571514	FALSE	FALSE	FALSE	NAFLD	0.331161	0.0641402	TRUE	reported	0.0034218	422876	1.9002e-27	FVC	TRUE	reported	2	TRUE	377277	114.938
FVC	Nonalcoholic fatty liver disease	66	rs12573103	G	A	G	A	0.0122639	-0.0295692	0.512442	0.611389	FALSE	FALSE	FALSE	NAFLD	0.334438	0.0306349	TRUE	reported	0.00211706	422876	4.30002e-09	FVC	TRUE	reported	2	TRUE	377277	33.5576
FVC	Nonalcoholic fatty liver disease	67	rs12634907	G	A	G	A	-0.0237727	-0.0355151	0.343794	0.333213	FALSE	FALSE	FALSE	NAFLD	0.261848	0.0316524	TRUE	reported	0.00221454	422876	2.09991e-27	FVC	TRUE	reported	2	TRUE	377277	115.236
FVC	Nonalcoholic fatty liver disease	68	rs12684650	T	C	T	C	-0.0242949	0.00310517	0.317144	0.323705	FALSE	FALSE	FALSE	NAFLD	0.922285	0.0318298	TRUE	reported	0.00227215	422876	1.9002e-26	FVC	TRUE	reported	2	TRUE	377277	114.329
FVC	Nonalcoholic fatty liver disease	69	rs12698403	A	G	A	G	-0.0154646	0.0344469	0.440252	0.465834	FALSE	FALSE	FALSE	NAFLD	0.248809	0.0298695	TRUE	reported	0.00213246	422876	1e-13	FVC	TRUE	reported	2	TRUE	377277	52.5915
FVC	Nonalcoholic fatty liver disease	70	rs12711468	A	G	A	G	-0.0155903	-0.0244672	0.32001	0.275421	FALSE	FALSE	FALSE	NAFLD	0.464732	0.0334673	TRUE	reported	0.00228625	422876	8.69961e-12	FVC	TRUE	reported	2	TRUE	377277	46.5009
FVC	Nonalcoholic fatty liver disease	71	rs12746703	C	T	C	T	-0.0138441	-0.0216018	0.332387	0.373219	FALSE	FALSE	FALSE	NAFLD	0.482068	0.0307288	TRUE	reported	0.00223358	422876	4e-10	FVC	TRUE	reported	2	TRUE	377277	38.4173
FVC	Nonalcoholic fatty liver disease	72	rs1275932	T	C	T	C	0.0120081	0.0170413	0.509258	0.48629	FALSE	FALSE	FALSE	NAFLD	0.568472	0.0298811	TRUE	reported	0.00212193	422876	5.69994e-09	FVC	TRUE	reported	2	TRUE	377277	32.0248
FVC	Nonalcoholic fatty liver disease	73	rs13053204	C	T	C	T	0.0231443	0.0109321	0.222095	0.181116	FALSE	FALSE	FALSE	NAFLD	0.777268	0.0386456	TRUE	reported	0.00256057	422876	8.99912e-19	FVC	TRUE	reported	2	TRUE	377277	81.6986
FVC	Nonalcoholic fatty liver disease	74	rs13240894	A	G	A	G	-0.0135325	0.0217026	0.345378	0.391467	FALSE	FALSE	FALSE	NAFLD	0.478379	0.030614	TRUE	reported	0.00222675	422876	1.79999e-09	FVC	TRUE	reported	2	TRUE	377277	36.9329
FVC	Nonalcoholic fatty liver disease	75	rs1354053	A	G	A	G	0.0128533	0.0123614	0.494302	0.522837	FALSE	FALSE	FALSE	NAFLD	0.679028	0.0298738	TRUE	reported	0.00210701	422876	1.89998e-10	FVC	TRUE	reported	2	TRUE	377277	37.2131
FVC	Nonalcoholic fatty liver disease	76	rs13615	G	A	G	A	-0.0205372	0.151427	0.088688	0.0669859	FALSE	FALSE	FALSE	NAFLD	0.00793414	0.0570377	TRUE	reported	0.00372534	422876	3.79997e-08	FVC	TRUE	reported	2	TRUE	377277	30.3914
FVC	Nonalcoholic fatty liver disease	77	rs1363471	A	G	A	G	-0.0128806	-0.0402154	0.353022	0.418135	FALSE	FALSE	FALSE	NAFLD	0.183051	0.0302049	TRUE	reported	0.00220891	422876	2.80001e-09	FVC	TRUE	reported	2	TRUE	377277	34.0029
FVC	Nonalcoholic fatty liver disease	78	rs1392140	A	G	A	G	-0.0178394	0.0522291	0.725563	0.748965	FALSE	FALSE	FALSE	NAFLD	0.129776	0.034475	TRUE	reported	0.00235864	422876	1.39991e-13	FVC	TRUE	reported	2	TRUE	377277	57.2054
FVC	Nonalcoholic fatty liver disease	79	rs143384	G	A	G	A	-0.0279512	-0.0203554	0.403696	0.440573	FALSE	FALSE	FALSE	NAFLD	0.499064	0.0301131	TRUE	reported	0.00215541	422876	1.10002e-39	FVC	TRUE	reported	2	TRUE	377277	168.167
FVC	Nonalcoholic fatty liver disease	80	rs1448039	T	A	T	A	-0.0202553	-0.021553	0.673686	0.668067	FALSE	TRUE	FALSE	NAFLD	0.495813	0.0316448	TRUE	reported	0.00224747	422876	1.59993e-20	FVC	TRUE	reported	2	TRUE	377277	81.225
FVC	Nonalcoholic fatty liver disease	81	rs1458831	C	T	C	T	0.0233207	-0.0318819	0.113449	0.118179	FALSE	FALSE	FALSE	NAFLD	0.494475	0.0466649	TRUE	reported	0.00334136	422876	1.39991e-11	FVC	TRUE	reported	2	TRUE	377277	48.7121
FVC	Nonalcoholic fatty liver disease	82	rs146685629	C	G	C	G	0.0554765	0.0994535	0.067227	0.0396145	FALSE	TRUE	FALSE	NAFLD	0.188742	0.0756697	TRUE	reported	0.00421563	422876	9.70063e-40	FVC	TRUE	reported	2	TRUE	377277	173.178
FVC	Nonalcoholic fatty liver disease	83	rs148274477	T	C	T	C	-0.0600552	0.0766686	0.027693	0.0200419	FALSE	FALSE	FALSE	NAFLD	0.471822	0.106556	TRUE	reported	0.00646107	422876	2.60016e-21	FVC	TRUE	reported	2	TRUE	377277	86.3957
FVC	Nonalcoholic fatty liver disease	84	rs1493302	C	T	C	T	-0.0152488	0.0202285	0.56494	0.664723	FALSE	FALSE	FALSE	NAFLD	0.522591	0.0316388	TRUE	reported	0.00213006	422876	5.60015e-13	FVC	TRUE	reported	2	TRUE	377277	51.2493
FVC	Nonalcoholic fatty liver disease	85	rs1513272	T	C	T	C	0.0205445	-0.0618317	0.500878	0.464419	FALSE	FALSE	FALSE	NAFLD	0.0387204	0.0299117	TRUE	reported	0.00210783	422876	4.19952e-23	FVC	TRUE	reported	2	TRUE	377277	94.9992
FVC	Nonalcoholic fatty liver disease	86	rs152197	T	C	T	C	0.0208808	-0.0538491	0.175927	0.226437	FALSE	FALSE	FALSE	NAFLD	0.130132	0.0355773	TRUE	reported	0.00277373	422876	1.29987e-13	FVC	TRUE	reported	2	TRUE	377277	56.6717
FVC	Nonalcoholic fatty liver disease	87	rs1528683	G	C	G	C	-0.0299432	-0.0475827	0.100732	0.0807696	FALSE	TRUE	FALSE	NAFLD	0.38472	0.0547411	TRUE	reported	0.00353082	422876	6.79986e-17	FVC	TRUE	reported	2	TRUE	377277	71.9193
FVC	Nonalcoholic fatty liver disease	88	rs1529675	G	A	G	A	0.0203311	0.00479605	0.40783	0.423941	FALSE	FALSE	FALSE	NAFLD	0.874178	0.030287	TRUE	reported	0.00215807	422876	4.10015e-21	FVC	TRUE	reported	2	TRUE	377277	88.7546
FVC	Nonalcoholic fatty liver disease	89	rs1535822	A	T	A	T	0.0124996	-0.0343298	0.61937	0.591502	FALSE	TRUE	FALSE	NAFLD	0.259743	0.0304612	TRUE	reported	0.00217667	422876	1e-08	FVC	TRUE	reported	2	TRUE	377277	32.9767
FVC	Nonalcoholic fatty liver disease	90	rs1573630	C	G	C	G	-0.0116651	0.0415227	0.346745	0.326108	FALSE	TRUE	FALSE	NAFLD	0.191486	0.031789	TRUE	reported	0.00222332	422876	3.89996e-08	FVC	TRUE	reported	2	TRUE	377277	27.5279
FVC	Nonalcoholic fatty liver disease	91	rs1608945	G	A	G	A	-0.0191395	-0.0381062	0.437767	0.452031	FALSE	FALSE	FALSE	NAFLD	0.202862	0.0299238	TRUE	reported	0.00212484	422876	1e-19	FVC	TRUE	reported	2	TRUE	377277	81.1351
FVC	Nonalcoholic fatty liver disease	92	rs16843629	G	A	G	A	0.0126204	-0.0387149	0.304026	0.368312	FALSE	FALSE	FALSE	NAFLD	0.212438	0.0310492	TRUE	reported	0.0022929	422876	4.70002e-08	FVC	TRUE	reported	2	TRUE	377277	30.2954
FVC	Nonalcoholic fatty liver disease	93	rs17009288	C	A	C	A	0.02664	-0.049218	0.292813	0.357658	FALSE	FALSE	FALSE	NAFLD	0.113996	0.0311411	TRUE	reported	0.00231656	422876	3.19963e-31	FVC	TRUE	reported	2	TRUE	377277	132.246
FVC	Nonalcoholic fatty liver disease	94	rs1713984	T	C	T	C	0.0134729	0.0476438	0.266426	0.251687	FALSE	FALSE	FALSE	NAFLD	0.165409	0.0343476	TRUE	reported	0.00238494	422876	6.29999e-09	FVC	TRUE	reported	2	TRUE	377277	31.913
FVC	Nonalcoholic fatty liver disease	95	rs17282763	C	T	C	T	0.0152879	-0.0140729	0.296977	0.301952	FALSE	FALSE	FALSE	NAFLD	0.665174	0.0325172	TRUE	reported	0.00232032	422876	1.79999e-10	FVC	TRUE	reported	2	TRUE	377277	43.411
FVC	Nonalcoholic fatty liver disease	96	rs17387279	G	T	G	T	-0.0233652	0.0344964	0.181049	0.0966778	FALSE	FALSE	FALSE	NAFLD	0.494617	0.0505083	TRUE	reported	0.00275492	422876	4.49987e-18	FVC	TRUE	reported	2	TRUE	377277	71.9318
FVC	Nonalcoholic fatty liver disease	97	rs17466747	A	G	A	G	-0.0154149	0.00403175	0.338959	0.29277	FALSE	FALSE	FALSE	NAFLD	0.901884	0.0327036	TRUE	reported	0.00223544	422876	8.4004e-12	FVC	TRUE	reported	2	TRUE	377277	47.5505
FVC	Nonalcoholic fatty liver disease	98	rs17504117	A	G	A	G	0.0147575	0.00684672	0.253642	0.19772	FALSE	FALSE	FALSE	NAFLD	0.854727	0.0373953	TRUE	reported	0.00242137	422876	9.90011e-10	FVC	TRUE	reported	2	TRUE	377277	37.1452
FVC	Nonalcoholic fatty liver disease	99	rs17767210	T	C	T	C	-0.0237783	-0.0239157	0.590701	0.624536	FALSE	FALSE	FALSE	NAFLD	0.438011	0.0308368	TRUE	reported	0.00214529	422876	1.10002e-28	FVC	TRUE	reported	2	TRUE	377277	122.854
FVC	Nonalcoholic fatty liver disease	100	rs17819973	A	T	A	T	0.0196453	-0.017175	0.403147	0.404919	FALSE	TRUE	FALSE	NAFLD	0.572095	0.0303999	TRUE	reported	0.00215434	422876	3.29989e-20	FVC	TRUE	reported	2	TRUE	377277	83.1551
FVC	Nonalcoholic fatty liver disease	101	rs17855177	T	C	T	C	0.0169337	0.0230274	0.336224	0.39297	FALSE	FALSE	FALSE	NAFLD	0.450363	0.0305076	TRUE	reported	0.00223052	422876	1.9002e-14	FVC	TRUE	reported	2	TRUE	377277	57.6357
FVC	Nonalcoholic fatty liver disease	102	rs178788	G	A	G	A	-0.0123743	0.00116203	0.509747	0.54553	FALSE	FALSE	FALSE	NAFLD	0.969043	0.0299424	TRUE	reported	0.00211393	422876	1.09999e-08	FVC	TRUE	reported	2	TRUE	377277	34.2657
FVC	Nonalcoholic fatty liver disease	103	rs1801144	C	G	C	G	0.0250336	-0.00648951	0.365598	0.246993	FALSE	TRUE	FALSE	NAFLD	0.850929	0.0345309	TRUE	reported	0.00219693	422876	1.29987e-30	FVC	TRUE	reported	2	TRUE	377277	129.842
FVC	Nonalcoholic fatty liver disease	104	rs1841128	G	T	G	T	0.0138881	0.0726447	0.450745	0.330778	FALSE	FALSE	FALSE	NAFLD	0.0221855	0.0317618	TRUE	reported	0.00213145	422876	2.70023e-11	FVC	TRUE	reported	2	TRUE	377277	42.4556
FVC	Nonalcoholic fatty liver disease	105	rs1859164	C	T	C	T	0.014759	-0.00799635	0.460798	0.451804	FALSE	FALSE	FALSE	NAFLD	0.790396	0.0300846	TRUE	reported	0.00211783	422876	2.19989e-12	FVC	TRUE	reported	2	TRUE	377277	48.5659
FVC	Nonalcoholic fatty liver disease	106	rs1890683	T	C	T	C	0.0149162	0.00551717	0.424315	0.527758	FALSE	FALSE	FALSE	NAFLD	0.85456	0.0300987	TRUE	reported	0.00212929	422876	4.70002e-12	FVC	TRUE	reported	2	TRUE	377277	49.0735
FVC	Nonalcoholic fatty liver disease	107	rs1896956	A	C	A	C	0.0139289	0.0580764	0.637748	0.649914	FALSE	FALSE	FALSE	NAFLD	0.0624022	0.0311665	TRUE	reported	0.00218151	422876	1.7e-10	FVC	TRUE	reported	2	TRUE	377277	40.768
FVC	Nonalcoholic fatty liver disease	108	rs193652	C	T	C	T	0.0142912	0.0101516	0.392701	0.348572	FALSE	FALSE	FALSE	NAFLD	0.746292	0.0313776	TRUE	reported	0.0022163	422876	8.50002e-10	FVC	TRUE	reported	2	TRUE	377277	41.5796
FVC	Nonalcoholic fatty liver disease	109	rs1991556	A	G	A	G	-0.0392872	0.0654934	0.226055	0.091332	FALSE	FALSE	FALSE	NAFLD	0.207245	0.0519303	TRUE	reported	0.00254639	422876	1e-55	FVC	TRUE	reported	2	TRUE	377277	238.041
FVC	Nonalcoholic fatty liver disease	110	rs1992755	C	T	C	T	0.0228175	-0.0167891	0.125358	0.190497	FALSE	FALSE	FALSE	NAFLD	0.65834	0.0379666	TRUE	reported	0.00318036	422876	7.39946e-13	FVC	TRUE	reported	2	TRUE	377277	51.4735
FVC	Nonalcoholic fatty liver disease	111	rs2001480	T	G	T	G	0.0128037	-0.00930302	0.557696	0.510886	FALSE	FALSE	FALSE	NAFLD	0.755555	0.0298821	TRUE	reported	0.00213058	422876	5.1e-10	FVC	TRUE	reported	2	TRUE	377277	36.114
FVC	Nonalcoholic fatty liver disease	112	rs2077432	T	C	T	C	-0.0132223	0.0179257	0.270247	0.279019	FALSE	FALSE	FALSE	NAFLD	0.591731	0.0334229	TRUE	reported	0.00238738	422876	1.79999e-08	FVC	TRUE	reported	2	TRUE	377277	30.674
FVC	Nonalcoholic fatty liver disease	113	rs2147318	G	A	G	A	0.0148848	-0.0590748	0.227625	0.291147	FALSE	FALSE	FALSE	NAFLD	0.0721191	0.0328492	TRUE	reported	0.00251031	422876	2.59998e-09	FVC	TRUE	reported	2	TRUE	377277	35.1586
FVC	Nonalcoholic fatty liver disease	114	rs2161969	A	G	A	G	0.0167001	-0.00851535	0.478631	0.400533	FALSE	FALSE	FALSE	NAFLD	0.780249	0.0305214	TRUE	reported	0.00211729	422876	1.10002e-15	FVC	TRUE	reported	2	TRUE	377277	62.2125
FVC	Nonalcoholic fatty liver disease	115	rs2170982	T	C	T	C	-0.0147202	0.0171875	0.59017	0.537507	FALSE	FALSE	FALSE	NAFLD	0.565989	0.029945	TRUE	reported	0.00215374	422876	1e-11	FVC	TRUE	reported	2	TRUE	377277	46.7133
FVC	Nonalcoholic fatty liver disease	116	rs2179687	G	A	G	A	-0.0131914	-0.00735404	0.63337	0.587119	FALSE	FALSE	FALSE	NAFLD	0.808631	0.0303645	TRUE	reported	0.00220394	422876	3.40001e-09	FVC	TRUE	reported	2	TRUE	377277	35.8247
FVC	Nonalcoholic fatty liver disease	117	rs2199036	T	C	T	C	-0.0169482	0.0397694	0.371991	0.376481	FALSE	FALSE	FALSE	NAFLD	0.19589	0.0307491	TRUE	reported	0.0021879	422876	3.29989e-15	FVC	TRUE	reported	2	TRUE	377277	60.0057
FVC	Nonalcoholic fatty liver disease	118	rs2236971	A	G	A	G	-0.0201164	0.0557767	0.127361	0.156404	FALSE	FALSE	FALSE	NAFLD	0.174604	0.041086	TRUE	reported	0.00316808	422876	1.5e-09	FVC	TRUE	reported	2	TRUE	377277	40.3189
FVC	Nonalcoholic fatty liver disease	119	rs2244492	T	C	T	C	0.0118714	-0.00386203	0.371496	0.492495	FALSE	FALSE	FALSE	NAFLD	0.897242	0.0299044	TRUE	reported	0.00217095	422876	3.29997e-08	FVC	TRUE	reported	2	TRUE	377277	29.9023
FVC	Nonalcoholic fatty liver disease	120	rs2271804	A	G	A	G	0.016272	-0.0309884	0.530064	0.508685	FALSE	FALSE	FALSE	NAFLD	0.298655	0.029816	TRUE	reported	0.00211787	422876	2.39994e-15	FVC	TRUE	reported	2	TRUE	377277	59.0314
FVC	Nonalcoholic fatty liver disease	121	rs227739	C	T	C	T	-0.0143288	0.00549094	0.294169	0.400446	FALSE	FALSE	FALSE	NAFLD	0.856862	0.0304426	TRUE	reported	0.00231436	422876	1.5e-09	FVC	TRUE	reported	2	TRUE	377277	38.3317
FVC	Nonalcoholic fatty liver disease	122	rs2322622	C	T	C	T	-0.0123636	0.01432	0.372318	0.435791	FALSE	FALSE	FALSE	NAFLD	0.633479	0.0300313	TRUE	reported	0.00219384	422876	8.19993e-09	FVC	TRUE	reported	2	TRUE	377277	31.76
FVC	Nonalcoholic fatty liver disease	123	rs2326420	A	G	A	G	0.0143026	-0.00711276	0.69439	0.682816	FALSE	FALSE	FALSE	NAFLD	0.824225	0.0320229	TRUE	reported	0.00229649	422876	2.99999e-10	FVC	TRUE	reported	2	TRUE	377277	38.7883
FVC	Nonalcoholic fatty liver disease	124	rs2327650	A	T	A	T	-0.0168107	0.0100069	0.408354	0.33923	FALSE	TRUE	FALSE	NAFLD	0.751438	0.0315929	TRUE	reported	0.00214832	422876	5.40008e-15	FVC	TRUE	reported	2	TRUE	377277	61.2313
FVC	Nonalcoholic fatty liver disease	125	rs2345443	G	A	G	A	-0.0162725	-0.0473494	0.68998	0.640612	FALSE	FALSE	FALSE	NAFLD	0.127669	0.0310822	TRUE	reported	0.0022855	422876	2.80027e-13	FVC	TRUE	reported	2	TRUE	377277	50.6928
FVC	Nonalcoholic fatty liver disease	126	rs2346133	T	C	T	C	0.0340463	0.0604933	0.079032	0.10525	FALSE	FALSE	FALSE	NAFLD	0.212828	0.0485567	TRUE	reported	0.00389013	422876	8.69961e-19	FVC	TRUE	reported	2	TRUE	377277	76.597
FVC	Nonalcoholic fatty liver disease	127	rs2351271	T	C	T	C	0.0134369	-0.0659601	0.705143	0.728041	FALSE	FALSE	FALSE	NAFLD	0.049455	0.0335734	TRUE	reported	0.0023197	422876	1.40001e-09	FVC	TRUE	reported	2	TRUE	377277	33.5532
FVC	Nonalcoholic fatty liver disease	128	rs236993	T	G	T	G	0.0137182	-0.0528272	0.601904	0.529438	FALSE	FALSE	FALSE	NAFLD	0.0787572	0.0300505	TRUE	reported	0.00215482	422876	1.9002e-11	FVC	TRUE	reported	2	TRUE	377277	40.5296
FVC	Nonalcoholic fatty liver disease	129	rs2393730	A	G	A	G	-0.015602	-0.00518709	0.421522	0.374478	FALSE	FALSE	FALSE	NAFLD	0.866523	0.0308616	TRUE	reported	0.00214371	422876	4.49987e-13	FVC	TRUE	reported	2	TRUE	377277	52.9698
FVC	Nonalcoholic fatty liver disease	130	rs2395430	A	G	A	G	-0.0211745	-0.0217534	0.517252	0.510602	FALSE	FALSE	FALSE	NAFLD	0.466321	0.0298615	TRUE	reported	0.0021144	422876	1.50003e-23	FVC	TRUE	reported	2	TRUE	377277	100.289
FVC	Nonalcoholic fatty liver disease	131	rs2396505	C	A	C	A	-0.017132	-0.0466873	0.205958	0.199762	FALSE	FALSE	FALSE	NAFLD	0.209767	0.0372246	TRUE	reported	0.00265062	422876	6.70039e-12	FVC	TRUE	reported	2	TRUE	377277	41.7755
FVC	Nonalcoholic fatty liver disease	132	rs2426338	C	T	C	T	-0.0170325	-0.00365541	0.804616	0.806897	FALSE	FALSE	FALSE	NAFLD	0.922962	0.0378	TRUE	reported	0.00266751	422876	2.30001e-10	FVC	TRUE	reported	2	TRUE	377277	40.7704
FVC	Nonalcoholic fatty liver disease	133	rs250304	G	A	G	A	-0.012289	0.0292908	0.360325	0.416854	FALSE	FALSE	FALSE	NAFLD	0.333116	0.0302636	TRUE	reported	0.00219661	422876	6.1e-09	FVC	TRUE	reported	2	TRUE	377277	31.2988
FVC	Nonalcoholic fatty liver disease	134	rs2581357	C	T	C	T	-0.0123101	0.0151944	0.418642	0.359479	FALSE	FALSE	FALSE	NAFLD	0.625291	0.0311127	TRUE	reported	0.00214913	422876	9.69996e-09	FVC	TRUE	reported	2	TRUE	377277	32.8094
FVC	Nonalcoholic fatty liver disease	135	rs2591388	G	A	G	A	0.0137783	-0.0400933	0.378164	0.405341	FALSE	FALSE	FALSE	NAFLD	0.189801	0.0305783	TRUE	reported	0.00217085	422876	8.10028e-11	FVC	TRUE	reported	2	TRUE	377277	40.2839
FVC	Nonalcoholic fatty liver disease	136	rs274794	T	C	T	C	0.0176989	0.0311751	0.692933	0.556334	FALSE	FALSE	FALSE	NAFLD	0.298575	0.0299907	TRUE	reported	0.00229567	422876	1.80011e-14	FVC	TRUE	reported	2	TRUE	377277	59.4393
FVC	Nonalcoholic fatty liver disease	137	rs2800281	A	C	A	C	0.0131324	-0.011326	0.416906	0.408053	FALSE	FALSE	FALSE	NAFLD	0.708577	0.0303022	TRUE	reported	0.00214544	422876	1.79999e-09	FVC	TRUE	reported	2	TRUE	377277	37.4676
FVC	Nonalcoholic fatty liver disease	138	rs2812208	C	G	C	G	0.0578809	-0.234117	0.020851	0.0221227	FALSE	TRUE	FALSE	NAFLD	0.0206662	0.101173	TRUE	reported	0.00741439	422876	9.30037e-16	FVC	TRUE	reported	2	TRUE	377277	60.9424
FVC	Nonalcoholic fatty liver disease	139	rs2817812	T	C	T	C	0.0122901	-0.0527681	0.347189	0.328195	FALSE	FALSE	FALSE	NAFLD	0.0967765	0.031775	TRUE	reported	0.00221969	422876	8.19993e-09	FVC	TRUE	reported	2	TRUE	377277	30.6568
FVC	Nonalcoholic fatty liver disease	140	rs2821411	C	T	C	T	-0.0126421	0.0282864	0.650436	0.668327	FALSE	FALSE	FALSE	NAFLD	0.373572	0.0317895	TRUE	reported	0.00219744	422876	3.69999e-09	FVC	TRUE	reported	2	TRUE	377277	33.0982
FVC	Nonalcoholic fatty liver disease	141	rs2834591	C	T	C	T	-0.0172682	-0.00063517	0.370271	0.288367	FALSE	FALSE	FALSE	NAFLD	0.984591	0.0328876	TRUE	reported	0.00219785	422876	1.20005e-14	FVC	TRUE	reported	2	TRUE	377277	61.7303
FVC	Nonalcoholic fatty liver disease	142	rs28377694	G	A	G	A	-0.0167802	0.0407591	0.275751	0.329634	FALSE	FALSE	FALSE	NAFLD	0.201243	0.0318924	TRUE	reported	0.00237599	422876	2.80027e-12	FVC	TRUE	reported	2	TRUE	377277	49.8775
FVC	Nonalcoholic fatty liver disease	143	rs2863264	A	G	A	G	-0.0121249	0.0340111	0.357552	0.39438	FALSE	FALSE	FALSE	NAFLD	0.265119	0.0305204	TRUE	reported	0.00220978	422876	1.2e-08	FVC	TRUE	reported	2	TRUE	377277	30.1064
FVC	Nonalcoholic fatty liver disease	144	rs2864419	T	G	T	G	-0.012254	-0.0682919	0.450469	0.474056	FALSE	FALSE	FALSE	NAFLD	0.0223049	0.0298853	TRUE	reported	0.00213207	422876	2.30001e-08	FVC	TRUE	reported	2	TRUE	377277	33.0334
FVC	Nonalcoholic fatty liver disease	145	rs28645493	G	C	G	C	-0.0202576	-0.00102022	0.085512	0.0903748	FALSE	TRUE	FALSE	NAFLD	0.984428	0.0522697	TRUE	reported	0.00379656	422876	3.69999e-08	FVC	TRUE	reported	2	TRUE	377277	28.4705
FVC	Nonalcoholic fatty liver disease	146	rs28646156	G	A	G	A	0.0188931	-0.00520372	0.533653	0.461589	FALSE	FALSE	FALSE	NAFLD	0.861835	0.0298997	TRUE	reported	0.00210343	422876	4.49987e-19	FVC	TRUE	reported	2	TRUE	377277	80.6771
FVC	Nonalcoholic fatty liver disease	147	rs2898962	C	G	C	G	-0.0181076	0.0653554	0.115575	0.188521	FALSE	TRUE	FALSE	NAFLD	0.0864669	0.0381229	TRUE	reported	0.0033084	422876	4.49997e-08	FVC	TRUE	reported	2	TRUE	377277	29.9561
FVC	Nonalcoholic fatty liver disease	148	rs2901807	T	C	T	C	-0.023692	0.0699948	0.136385	0.127502	FALSE	FALSE	FALSE	NAFLD	0.116756	0.0446243	TRUE	reported	0.00307363	422876	4.79954e-15	FVC	TRUE	reported	2	TRUE	377277	59.4156
FVC	Nonalcoholic fatty liver disease	149	rs2964276	T	C	T	C	0.0159433	0.00659996	0.358964	0.317738	FALSE	FALSE	FALSE	NAFLD	0.836931	0.0320665	TRUE	reported	0.00221168	422876	1.80011e-13	FVC	TRUE	reported	2	TRUE	377277	51.9651
FVC	Nonalcoholic fatty liver disease	150	rs2997878	G	T	G	T	0.0171197	-0.0210092	0.8405	0.82529	FALSE	FALSE	FALSE	NAFLD	0.592547	0.0392587	TRUE	reported	0.00287805	422876	8.40001e-09	FVC	TRUE	reported	2	TRUE	377277	35.3831
FVC	Nonalcoholic fatty liver disease	151	rs2999158	C	T	C	T	-0.0137195	0.0342575	0.665069	0.661243	FALSE	FALSE	FALSE	NAFLD	0.276503	0.0314806	TRUE	reported	0.00222448	422876	6.29999e-10	FVC	TRUE	reported	2	TRUE	377277	38.0382
FVC	Nonalcoholic fatty liver disease	152	rs3253	T	C	T	C	0.0194445	0.0746045	0.313822	0.329799	FALSE	FALSE	FALSE	NAFLD	0.0185746	0.0316932	TRUE	reported	0.00227528	422876	1.59993e-17	FVC	TRUE	reported	2	TRUE	377277	73.0338
FVC	Nonalcoholic fatty liver disease	153	rs34003290	C	A	C	A	-0.0190003	0.0678504	0.131488	0.119632	FALSE	FALSE	FALSE	NAFLD	0.140362	0.0460176	TRUE	reported	0.00312748	422876	1.5e-09	FVC	TRUE	reported	2	TRUE	377277	36.909
FVC	Nonalcoholic fatty liver disease	154	rs34313639	G	A	G	A	0.0152075	0.000567966	0.306228	0.273513	FALSE	FALSE	FALSE	NAFLD	0.986411	0.033347	TRUE	reported	0.00228923	422876	2.09991e-11	FVC	TRUE	reported	2	TRUE	377277	44.1303
FVC	Nonalcoholic fatty liver disease	155	rs34567611	G	A	G	A	-0.013219	0.0238431	0.313195	0.241399	FALSE	FALSE	FALSE	NAFLD	0.493994	0.0348599	TRUE	reported	0.00228912	422876	3.79997e-09	FVC	TRUE	reported	2	TRUE	377277	33.3473
FVC	Nonalcoholic fatty liver disease	156	rs34582191	T	C	T	C	0.0122128	0.0109755	0.52107	0.502568	FALSE	FALSE	FALSE	NAFLD	0.714636	0.0300174	TRUE	reported	0.00211412	422876	3.89996e-09	FVC	TRUE	reported	2	TRUE	377277	33.3712
FVC	Nonalcoholic fatty liver disease	157	rs34811474	A	G	A	G	0.0165386	-0.0376134	0.231494	0.22966	FALSE	FALSE	FALSE	NAFLD	0.290525	0.035586	TRUE	reported	0.00250024	422876	9.60064e-12	FVC	TRUE	reported	2	TRUE	377277	43.7556
FVC	Nonalcoholic fatty liver disease	158	rs34848742	G	T	G	T	0.0164344	0.0161971	0.788981	0.821124	FALSE	FALSE	FALSE	NAFLD	0.67675	0.0388511	TRUE	reported	0.00258577	422876	8.10028e-11	FVC	TRUE	reported	2	TRUE	377277	40.395
FVC	Nonalcoholic fatty liver disease	159	rs34982520	C	T	C	T	0.0166985	0.0216947	0.143512	0.184612	FALSE	FALSE	FALSE	NAFLD	0.573106	0.0385012	TRUE	reported	0.00300516	422876	3.79997e-08	FVC	TRUE	reported	2	TRUE	377277	30.8759
FVC	Nonalcoholic fatty liver disease	160	rs35033136	T	C	T	C	-0.037263	-0.0178806	0.030895	0.0115859	FALSE	FALSE	FALSE	NAFLD	0.898673	0.140418	TRUE	reported	0.00640516	422876	1.79999e-09	FVC	TRUE	reported	2	TRUE	377277	33.8451
FVC	Nonalcoholic fatty liver disease	161	rs35043843	G	T	G	T	0.024099	0.0865265	0.243398	0.245555	FALSE	FALSE	FALSE	NAFLD	0.0124603	0.0346267	TRUE	reported	0.0024528	422876	4.30031e-22	FVC	TRUE	reported	2	TRUE	377277	96.5325
FVC	Nonalcoholic fatty liver disease	162	rs35215132	C	T	C	T	-0.015653	0.0757	0.36078	0.336802	FALSE	FALSE	FALSE	NAFLD	0.0163316	0.031523	TRUE	reported	0.00220398	422876	1.20005e-12	FVC	TRUE	reported	2	TRUE	377277	50.4406
FVC	Nonalcoholic fatty liver disease	163	rs35399441	C	A	C	A	-0.0204596	-0.0399235	0.192578	0.166296	FALSE	FALSE	FALSE	NAFLD	0.320077	0.0401524	TRUE	reported	0.00268468	422876	5.40008e-14	FVC	TRUE	reported	2	TRUE	377277	58.0777
FVC	Nonalcoholic fatty liver disease	164	rs35506	A	T	A	T	0.0235696	0.0484259	0.715232	0.753222	FALSE	TRUE	FALSE	NAFLD	0.162488	0.0346703	TRUE	reported	0.00234319	422876	1.39991e-24	FVC	TRUE	reported	2	TRUE	377277	101.179
FVC	Nonalcoholic fatty liver disease	165	rs35918659	T	C	T	C	-0.0163468	-0.0426886	0.247971	0.192702	FALSE	FALSE	FALSE	NAFLD	0.258174	0.0377536	TRUE	reported	0.00245759	422876	1.99986e-11	FVC	TRUE	reported	2	TRUE	377277	44.2432
FVC	Nonalcoholic fatty liver disease	166	rs370771	T	G	T	G	0.0179272	-0.0376562	0.545879	0.576619	FALSE	FALSE	FALSE	NAFLD	0.212719	0.0302186	TRUE	reported	0.00212008	422876	8.10028e-17	FVC	TRUE	reported	2	TRUE	377277	71.5024
FVC	Nonalcoholic fatty liver disease	167	rs3741508	G	T	G	T	-0.0177077	-0.0587529	0.126329	0.256436	FALSE	FALSE	FALSE	NAFLD	0.0876577	0.0344009	TRUE	reported	0.00318252	422876	2.5e-08	FVC	TRUE	reported	2	TRUE	377277	30.9587
FVC	Nonalcoholic fatty liver disease	168	rs3751837	T	C	T	C	-0.0295462	-0.0043354	0.218982	0.205126	FALSE	FALSE	FALSE	NAFLD	0.906381	0.036864	TRUE	reported	0.00256393	422876	8.4004e-31	FVC	TRUE	reported	2	TRUE	377277	132.798
FVC	Nonalcoholic fatty liver disease	169	rs3790076	T	G	T	G	-0.0223235	-0.00290835	0.572695	0.559989	FALSE	FALSE	FALSE	NAFLD	0.922953	0.0300714	TRUE	reported	0.00213874	422876	5.30029e-26	FVC	TRUE	reported	2	TRUE	377277	108.945
FVC	Nonalcoholic fatty liver disease	170	rs3791679	G	A	G	A	-0.0310749	-0.0143978	0.226831	0.225392	FALSE	FALSE	FALSE	NAFLD	0.686728	0.0357	TRUE	reported	0.00250744	422876	6.29941e-36	FVC	TRUE	reported	2	TRUE	377277	153.588
FVC	Nonalcoholic fatty liver disease	171	rs3914	C	T	C	T	0.0159831	-0.0504041	0.43473	0.445431	FALSE	FALSE	FALSE	NAFLD	0.0931129	0.0300168	TRUE	reported	0.00212811	422876	9.8992e-14	FVC	TRUE	reported	2	TRUE	377277	56.4071
FVC	Nonalcoholic fatty liver disease	172	rs410671	G	A	G	A	0.013678	-0.00689769	0.588642	0.592497	FALSE	FALSE	FALSE	NAFLD	0.820306	0.0303661	TRUE	reported	0.00215784	422876	8.10028e-11	FVC	TRUE	reported	2	TRUE	377277	40.1797
FVC	Nonalcoholic fatty liver disease	173	rs41310284	A	C	A	C	0.0284818	-0.0296022	0.101439	0.0853429	FALSE	FALSE	FALSE	NAFLD	0.580256	0.0535291	TRUE	reported	0.00351973	422876	7.50067e-16	FVC	TRUE	reported	2	TRUE	377277	65.4811
FVC	Nonalcoholic fatty liver disease	174	rs4132748	C	T	C	T	0.0185322	0.0301485	0.698543	0.559072	FALSE	FALSE	FALSE	NAFLD	0.316688	0.0301097	TRUE	reported	0.00230626	422876	3.19963e-16	FVC	TRUE	reported	2	TRUE	377277	64.571
FVC	Nonalcoholic fatty liver disease	175	rs415170	G	C	G	C	-0.0151901	0.00964003	0.331303	0.270627	FALSE	TRUE	FALSE	NAFLD	0.773369	0.0334759	TRUE	reported	0.00225422	422876	6.89922e-12	FVC	TRUE	reported	2	TRUE	377277	45.4076
FVC	Nonalcoholic fatty liver disease	176	rs4242244	G	T	G	T	0.0135246	-6.38845e-05	0.415554	0.524512	FALSE	FALSE	FALSE	NAFLD	0.998294	0.0298861	TRUE	reported	0.00214244	422876	6.79986e-11	FVC	TRUE	reported	2	TRUE	377277	39.8503
FVC	Nonalcoholic fatty liver disease	177	rs4252548	T	C	T	C	0.0421919	-0.048225	0.021983	0.0261676	FALSE	FALSE	FALSE	NAFLD	0.603363	0.0928173	TRUE	reported	0.00720728	422876	4.39997e-09	FVC	TRUE	reported	2	TRUE	377277	34.2701
FVC	Nonalcoholic fatty liver disease	178	rs4310973	G	A	G	A	-0.0244423	-0.00289883	0.787543	0.760851	FALSE	FALSE	FALSE	NAFLD	0.933947	0.0349761	TRUE	reported	0.00260299	422876	4.90004e-20	FVC	TRUE	reported	2	TRUE	377277	88.1737
FVC	Nonalcoholic fatty liver disease	179	rs4316494	G	A	G	A	-0.0184787	0.0815766	0.488988	0.517192	FALSE	FALSE	FALSE	NAFLD	0.00604352	0.0297138	TRUE	reported	0.00212479	422876	4.90004e-18	FVC	TRUE	reported	2	TRUE	377277	75.6329
FVC	Nonalcoholic fatty liver disease	180	rs4326109	T	C	T	C	0.0128784	0.00393105	0.33798	0.310514	FALSE	FALSE	FALSE	NAFLD	0.902971	0.0322457	TRUE	reported	0.00223809	422876	4e-08	FVC	TRUE	reported	2	TRUE	377277	33.1107
FVC	Nonalcoholic fatty liver disease	181	rs4447600	T	C	T	C	0.0146742	0.00253657	0.642849	0.747841	FALSE	FALSE	FALSE	NAFLD	0.94116	0.0343654	TRUE	reported	0.0021978	422876	8.00018e-11	FVC	TRUE	reported	2	TRUE	377277	44.5792
FVC	Nonalcoholic fatty liver disease	182	rs4705938	C	T	C	T	-0.0177758	-0.0256231	0.475467	0.340691	FALSE	FALSE	FALSE	NAFLD	0.414913	0.0314287	TRUE	reported	0.00210994	422876	4.19952e-17	FVC	TRUE	reported	2	TRUE	377277	70.9771
FVC	Nonalcoholic fatty liver disease	183	rs4721442	G	T	G	T	-0.0234721	0.0425431	0.162415	0.303921	FALSE	FALSE	FALSE	NAFLD	0.191401	0.032564	TRUE	reported	0.0028722	422876	1.9002e-15	FVC	TRUE	reported	2	TRUE	377277	66.7843
FVC	Nonalcoholic fatty liver disease	184	rs4741674	G	A	G	A	0.0137685	-0.0580132	0.49621	0.556898	FALSE	FALSE	FALSE	NAFLD	0.0538047	0.0300834	TRUE	reported	0.00213395	422876	7.89951e-11	FVC	TRUE	reported	2	TRUE	377277	41.6298
FVC	Nonalcoholic fatty liver disease	185	rs4759316	A	G	A	G	0.0210826	-0.0559613	0.570828	0.491112	FALSE	FALSE	FALSE	NAFLD	0.0607058	0.029836	TRUE	reported	0.00212985	422876	5.10035e-23	FVC	TRUE	reported	2	TRUE	377277	97.9829
FVC	Nonalcoholic fatty liver disease	186	rs4803982	C	T	C	T	-0.0159138	-0.00343014	0.815283	0.792932	FALSE	FALSE	FALSE	NAFLD	0.925786	0.0368245	TRUE	reported	0.0027398	422876	2.69998e-09	FVC	TRUE	reported	2	TRUE	377277	33.7373
FVC	Nonalcoholic fatty liver disease	187	rs4809221	A	G	A	G	-0.0283487	0.0228314	0.673707	0.742319	FALSE	FALSE	FALSE	NAFLD	0.502089	0.0340156	TRUE	reported	0.00225789	422876	9.70063e-37	FVC	TRUE	reported	2	TRUE	377277	157.638
FVC	Nonalcoholic fatty liver disease	188	rs4818281	C	T	C	T	0.0125559	-0.0319067	0.327319	0.366562	FALSE	FALSE	FALSE	NAFLD	0.30264	0.0309537	TRUE	reported	0.00226556	422876	1.79999e-08	FVC	TRUE	reported	2	TRUE	377277	30.7146
FVC	Nonalcoholic fatty liver disease	189	rs4873772	G	A	G	A	0.0144347	-0.0247631	0.692328	0.666069	FALSE	FALSE	FALSE	NAFLD	0.433639	0.0316267	TRUE	reported	0.00231618	422876	1.5e-09	FVC	TRUE	reported	2	TRUE	377277	38.8393
FVC	Nonalcoholic fatty liver disease	190	rs4885681	T	C	T	C	0.0170226	-0.0208543	0.724476	0.735444	FALSE	FALSE	FALSE	NAFLD	0.538034	0.0338661	TRUE	reported	0.00238139	422876	8.30042e-13	FVC	TRUE	reported	2	TRUE	377277	51.0965
FVC	Nonalcoholic fatty liver disease	191	rs4901541	T	C	T	C	-0.0129635	-0.000876733	0.559698	0.504774	FALSE	FALSE	FALSE	NAFLD	0.976633	0.0299318	TRUE	reported	0.00215628	422876	1.40001e-09	FVC	TRUE	reported	2	TRUE	377277	36.1438
FVC	Nonalcoholic fatty liver disease	192	rs4931356	T	C	T	C	0.0162595	0.026176	0.592142	0.62937	FALSE	FALSE	FALSE	NAFLD	0.395355	0.0307972	TRUE	reported	0.00214609	422876	3.29989e-14	FVC	TRUE	reported	2	TRUE	377277	57.4009
FVC	Nonalcoholic fatty liver disease	193	rs4955883	G	A	G	A	0.0189574	-0.0157565	0.154432	0.0926515	FALSE	FALSE	FALSE	NAFLD	0.759588	0.0514884	TRUE	reported	0.00292127	422876	1.40001e-10	FVC	TRUE	reported	2	TRUE	377277	42.1128
FVC	Nonalcoholic fatty liver disease	194	rs517261	C	T	C	T	0.0145626	-0.0501962	0.683692	0.69713	FALSE	FALSE	FALSE	NAFLD	0.121811	0.0324429	TRUE	reported	0.00226233	422876	6.79986e-11	FVC	TRUE	reported	2	TRUE	377277	41.4349
FVC	Nonalcoholic fatty liver disease	195	rs56075219	G	A	G	A	0.0139633	0.00688002	0.504963	0.542004	FALSE	FALSE	FALSE	NAFLD	0.817919	0.0298843	TRUE	reported	0.00210832	422876	3.59998e-11	FVC	TRUE	reported	2	TRUE	377277	43.8635
FVC	Nonalcoholic fatty liver disease	196	rs56094673	T	C	T	C	-0.0351901	0.0787969	0.077384	0.0848381	FALSE	FALSE	FALSE	NAFLD	0.139911	0.053381	TRUE	reported	0.0039437	422876	2.60016e-19	FVC	TRUE	reported	2	TRUE	377277	79.622
FVC	Nonalcoholic fatty liver disease	197	rs56161091	A	G	A	G	-0.0211373	-0.0445953	0.086414	0.080974	FALSE	FALSE	FALSE	NAFLD	0.415203	0.0547334	TRUE	reported	0.00377392	422876	2.59998e-08	FVC	TRUE	reported	2	TRUE	377277	31.3699
FVC	Nonalcoholic fatty liver disease	198	rs56196860	A	C	A	C	-0.0477663	0.0412849	0.031495	0.0127781	FALSE	FALSE	FALSE	NAFLD	0.760162	0.135241	TRUE	reported	0.00603309	422876	1.69981e-14	FVC	TRUE	reported	2	TRUE	377277	62.685
FVC	Nonalcoholic fatty liver disease	199	rs56890592	A	T	A	T	-0.0160646	-0.00269481	0.166945	0.162461	FALSE	TRUE	FALSE	NAFLD	0.946981	0.0405246	TRUE	reported	0.00282505	422876	3.40001e-08	FVC	TRUE	reported	2	TRUE	377277	32.3361
FVC	Nonalcoholic fatty liver disease	200	rs570887	C	T	C	T	-0.0175597	0.000756951	0.287335	0.318774	FALSE	FALSE	FALSE	NAFLD	0.981121	0.0319883	TRUE	reported	0.0023373	422876	7.00003e-14	FVC	TRUE	reported	2	TRUE	377277	56.4424
FVC	Nonalcoholic fatty liver disease	201	rs57380671	C	T	C	T	0.0243836	-0.0218617	0.188871	0.171299	FALSE	FALSE	FALSE	NAFLD	0.580036	0.0395092	TRUE	reported	0.00270063	422876	4.90004e-20	FVC	TRUE	reported	2	TRUE	377277	81.5202
FVC	Nonalcoholic fatty liver disease	202	rs57454229	A	T	A	T	0.0200561	0.00767125	0.14628	0.140496	FALSE	TRUE	FALSE	NAFLD	0.857853	0.0428304	TRUE	reported	0.00299032	422876	4.60045e-12	FVC	TRUE	reported	2	TRUE	377277	44.984
FVC	Nonalcoholic fatty liver disease	203	rs58067519	A	G	A	G	0.0136015	-0.0621522	0.269066	0.252789	FALSE	FALSE	FALSE	NAFLD	0.07027	0.034335	TRUE	reported	0.00237633	422876	1.09999e-08	FVC	TRUE	reported	2	TRUE	377277	32.7612
FVC	Nonalcoholic fatty liver disease	204	rs59606152	T	C	T	C	0.03743	-0.00788721	0.111722	0.109313	FALSE	FALSE	FALSE	NAFLD	0.869718	0.0480878	TRUE	reported	0.00343963	422876	5.60015e-29	FVC	TRUE	reported	2	TRUE	377277	118.418
FVC	Nonalcoholic fatty liver disease	205	rs60062825	G	C	G	C	-0.0152405	-0.0414011	0.205277	0.190726	FALSE	TRUE	FALSE	NAFLD	0.278442	0.038199	TRUE	reported	0.00262221	422876	3.40001e-09	FVC	TRUE	reported	2	TRUE	377277	33.7803
FVC	Nonalcoholic fatty liver disease	206	rs6006399	G	T	G	T	0.023757	0.0384201	0.115352	0.11944	FALSE	FALSE	FALSE	NAFLD	0.403578	0.0459984	TRUE	reported	0.00332019	422876	1.10002e-12	FVC	TRUE	reported	2	TRUE	377277	51.1985
FVC	Nonalcoholic fatty liver disease	207	rs6060983	C	T	C	T	-0.0161842	0.0170599	0.299789	0.393471	FALSE	FALSE	FALSE	NAFLD	0.576052	0.0305099	TRUE	reported	0.00231187	422876	6.4998e-12	FVC	TRUE	reported	2	TRUE	377277	49.0067
FVC	Nonalcoholic fatty liver disease	208	rs6066089	C	G	C	G	0.0262756	-0.0594535	0.303136	0.35917	FALSE	TRUE	FALSE	NAFLD	0.0556314	0.0310639	TRUE	reported	0.0023137	422876	8.60003e-31	FVC	TRUE	reported	2	TRUE	377277	128.971
FVC	Nonalcoholic fatty liver disease	209	rs6090040	C	A	C	A	0.0120895	0.0106123	0.520841	0.544593	FALSE	FALSE	FALSE	NAFLD	0.724896	0.0301553	TRUE	reported	0.00212704	422876	2e-08	FVC	TRUE	reported	2	TRUE	377277	32.3047
FVC	Nonalcoholic fatty liver disease	210	rs613808	G	A	G	A	0.0144502	-0.0797735	0.715704	0.625677	FALSE	FALSE	FALSE	NAFLD	0.0089898	0.030536	TRUE	reported	0.00235355	422876	4.20001e-09	FVC	TRUE	reported	2	TRUE	377277	37.6965
FVC	Nonalcoholic fatty liver disease	211	rs61917951	A	G	A	G	0.028126	-0.0968727	0.054547	0.0488803	FALSE	FALSE	FALSE	NAFLD	0.164163	0.0696321	TRUE	reported	0.00472796	422876	7.10003e-10	FVC	TRUE	reported	2	TRUE	377277	35.389
FVC	Nonalcoholic fatty liver disease	212	rs61980882	T	C	T	C	0.0154496	0.0508444	0.501333	0.522789	FALSE	FALSE	FALSE	NAFLD	0.0902818	0.0300159	TRUE	reported	0.00212923	422876	5.60015e-13	FVC	TRUE	reported	2	TRUE	377277	52.6489
FVC	Nonalcoholic fatty liver disease	213	rs62070648	A	G	A	G	0.0256203	0.0135985	0.268781	0.282452	FALSE	FALSE	FALSE	NAFLD	0.682375	0.03323	TRUE	reported	0.00238268	422876	1.50003e-28	FVC	TRUE	reported	2	TRUE	377277	115.621
FVC	Nonalcoholic fatty liver disease	214	rs62147658	A	G	A	G	-0.0194117	-0.00756558	0.123136	0.189625	FALSE	FALSE	FALSE	NAFLD	0.842593	0.0380987	TRUE	reported	0.00320269	422876	1.5e-09	FVC	TRUE	reported	2	TRUE	377277	36.7365
FVC	Nonalcoholic fatty liver disease	215	rs62223470	A	T	A	T	0.0152601	-0.00200499	0.253316	0.177051	FALSE	TRUE	FALSE	NAFLD	0.959065	0.039063	TRUE	reported	0.00243824	422876	4.20001e-10	FVC	TRUE	reported	2	TRUE	377277	39.1707
FVC	Nonalcoholic fatty liver disease	216	rs62253764	C	T	C	T	-0.0206998	0.023405	0.440049	0.405198	FALSE	FALSE	FALSE	NAFLD	0.442039	0.0304453	TRUE	reported	0.00212211	422876	7.29962e-23	FVC	TRUE	reported	2	TRUE	377277	95.1473
FVC	Nonalcoholic fatty liver disease	217	rs636406	G	C	G	C	0.0123491	0.00180482	0.35899	0.328102	FALSE	TRUE	FALSE	NAFLD	0.955022	0.0319996	TRUE	reported	0.00219829	422876	1.29999e-08	FVC	TRUE	reported	2	TRUE	377277	31.5574
FVC	Nonalcoholic fatty liver disease	218	rs6425501	G	A	G	A	0.013187	0.00617056	0.349395	0.408168	FALSE	FALSE	FALSE	NAFLD	0.83874	0.0303213	TRUE	reported	0.00220386	422876	4.30002e-10	FVC	TRUE	reported	2	TRUE	377277	35.8034
FVC	Nonalcoholic fatty liver disease	219	rs6431620	G	T	G	T	-0.0172243	0.0010246	0.210385	0.218987	FALSE	FALSE	FALSE	NAFLD	0.977305	0.0360165	TRUE	reported	0.0025839	422876	5.70033e-11	FVC	TRUE	reported	2	TRUE	377277	44.4357
FVC	Nonalcoholic fatty liver disease	220	rs6432622	G	A	G	A	0.0129046	-0.0556836	0.490543	0.450837	FALSE	FALSE	FALSE	NAFLD	0.0639249	0.0300554	TRUE	reported	0.00210097	422876	1.09999e-09	FVC	TRUE	reported	2	TRUE	377277	37.7267
FVC	Nonalcoholic fatty liver disease	221	rs6440008	C	T	C	T	-0.0159061	-0.0188482	0.384752	0.418559	FALSE	FALSE	FALSE	NAFLD	0.533686	0.0302837	TRUE	reported	0.00217863	422876	1.50003e-13	FVC	TRUE	reported	2	TRUE	377277	53.3041
FVC	Nonalcoholic fatty liver disease	222	rs6479841	G	A	G	A	0.0238466	0.00871998	0.868852	0.853494	FALSE	FALSE	FALSE	NAFLD	0.836416	0.0422317	TRUE	reported	0.00312972	422876	3.10027e-13	FVC	TRUE	reported	2	TRUE	377277	58.0553
FVC	Nonalcoholic fatty liver disease	223	rs6485443	T	C	T	C	-0.0186602	-0.00775915	0.31781	0.311469	FALSE	FALSE	FALSE	NAFLD	0.808997	0.0320996	TRUE	reported	0.00227537	422876	7.19946e-17	FVC	TRUE	reported	2	TRUE	377277	67.2556
FVC	Nonalcoholic fatty liver disease	224	rs6512023	A	G	A	G	-0.014756	-0.0263548	0.706269	0.659922	FALSE	FALSE	FALSE	NAFLD	0.404397	0.0316083	TRUE	reported	0.0023266	422876	2.70023e-11	FVC	TRUE	reported	2	TRUE	377277	40.2248
FVC	Nonalcoholic fatty liver disease	225	rs6660550	C	G	C	G	-0.0146492	0.00686491	0.207043	0.250043	FALSE	TRUE	FALSE	NAFLD	0.842307	0.0345069	TRUE	reported	0.00260166	422876	1.6e-08	FVC	TRUE	reported	2	TRUE	377277	31.7049
FVC	Nonalcoholic fatty liver disease	226	rs6665824	A	C	A	C	0.0130977	0.0253808	0.461974	0.524178	FALSE	FALSE	FALSE	NAFLD	0.40018	0.0301685	TRUE	reported	0.00212082	422876	2.5e-10	FVC	TRUE	reported	2	TRUE	377277	38.1402
FVC	Nonalcoholic fatty liver disease	227	rs6668749	T	G	T	G	0.021505	-0.030578	0.150189	0.228288	FALSE	FALSE	FALSE	NAFLD	0.390785	0.0356306	TRUE	reported	0.00293724	422876	5.10035e-14	FVC	TRUE	reported	2	TRUE	377277	53.6043
FVC	Nonalcoholic fatty liver disease	228	rs6718655	T	C	T	C	-0.0203204	0.0365243	0.45478	0.488501	FALSE	FALSE	FALSE	NAFLD	0.220931	0.0298388	TRUE	reported	0.00211268	422876	4.00037e-22	FVC	TRUE	reported	2	TRUE	377277	92.5118
FVC	Nonalcoholic fatty liver disease	229	rs6754311	C	T	C	T	0.0231154	-0.0508938	0.26275	0.402559	FALSE	FALSE	FALSE	NAFLD	0.0979851	0.0307571	TRUE	reported	0.00250656	422876	1e-20	FVC	TRUE	reported	2	TRUE	377277	85.0446
FVC	Nonalcoholic fatty liver disease	230	rs6775611	T	C	T	C	0.0183885	0.0267008	0.338373	0.277115	FALSE	FALSE	FALSE	NAFLD	0.424031	0.0333992	TRUE	reported	0.0022407	422876	1.39991e-16	FVC	TRUE	reported	2	TRUE	377277	67.3481
FVC	Nonalcoholic fatty liver disease	231	rs6857137	G	A	G	A	0.0144299	-0.0170084	0.488116	0.50327	FALSE	FALSE	FALSE	NAFLD	0.568554	0.0298298	TRUE	reported	0.00210864	422876	1.80011e-11	FVC	TRUE	reported	2	TRUE	377277	46.8297
FVC	Nonalcoholic fatty liver disease	232	rs6867471	T	C	T	C	0.0135796	0.0349941	0.362079	0.349373	FALSE	FALSE	FALSE	NAFLD	0.266813	0.0315139	TRUE	reported	0.00219341	422876	4.20001e-10	FVC	TRUE	reported	2	TRUE	377277	38.3296
FVC	Nonalcoholic fatty liver disease	233	rs6886191	G	A	G	A	0.0124028	0.00978176	0.558738	0.546793	FALSE	FALSE	FALSE	NAFLD	0.744466	0.0300105	TRUE	reported	0.00213192	422876	1.6e-09	FVC	TRUE	reported	2	TRUE	377277	33.8452
FVC	Nonalcoholic fatty liver disease	234	rs689801	A	G	A	G	-0.0189721	0.0281864	0.197958	0.220103	FALSE	FALSE	FALSE	NAFLD	0.432675	0.0359235	TRUE	reported	0.00266228	422876	9.20026e-13	FVC	TRUE	reported	2	TRUE	377277	50.7836
FVC	Nonalcoholic fatty liver disease	235	rs6903698	C	T	C	T	0.0149796	0.0200171	0.197038	0.263471	FALSE	FALSE	FALSE	NAFLD	0.554849	0.0338981	TRUE	reported	0.00266096	422876	2.5e-08	FVC	TRUE	reported	2	TRUE	377277	31.6901
FVC	Nonalcoholic fatty liver disease	236	rs6956494	T	C	T	C	0.012247	-0.0186243	0.406679	0.315403	FALSE	FALSE	FALSE	NAFLD	0.561725	0.0320952	TRUE	reported	0.00214969	422876	7.29995e-09	FVC	TRUE	reported	2	TRUE	377277	32.457
FVC	Nonalcoholic fatty liver disease	237	rs6966717	A	G	A	G	-0.0121894	-0.0799828	0.423319	0.446471	FALSE	FALSE	FALSE	NAFLD	0.00750274	0.0299151	TRUE	reported	0.00216948	422876	9.59997e-09	FVC	TRUE	reported	2	TRUE	377277	31.5685
FVC	Nonalcoholic fatty liver disease	238	rs6968518	C	T	C	T	-0.0155959	0.00754027	0.565006	0.562008	FALSE	FALSE	FALSE	NAFLD	0.801755	0.0300318	TRUE	reported	0.00213778	422876	2.39994e-14	FVC	TRUE	reported	2	TRUE	377277	53.2225
FVC	Nonalcoholic fatty liver disease	239	rs7000590	C	T	C	T	-0.0157692	-0.0185059	0.729437	0.754967	FALSE	FALSE	FALSE	NAFLD	0.594012	0.0347181	TRUE	reported	0.00238861	422876	1.10002e-11	FVC	TRUE	reported	2	TRUE	377277	43.5842
FVC	Nonalcoholic fatty liver disease	240	rs702155	C	T	C	T	0.0179163	-0.0290121	0.617944	0.696261	FALSE	FALSE	FALSE	NAFLD	0.370174	0.0323743	TRUE	reported	0.00217653	422876	9.60064e-16	FVC	TRUE	reported	2	TRUE	377277	67.7591
FVC	Nonalcoholic fatty liver disease	241	rs702626	A	G	A	G	-0.0155098	0.0262435	0.406455	0.340221	FALSE	FALSE	FALSE	NAFLD	0.404546	0.0314847	TRUE	reported	0.00214645	422876	8.10028e-14	FVC	TRUE	reported	2	TRUE	377277	52.2121
FVC	Nonalcoholic fatty liver disease	242	rs7029491	G	C	G	C	0.018546	0.00468291	0.334268	0.287628	FALSE	TRUE	FALSE	NAFLD	0.887249	0.0330281	TRUE	reported	0.00225754	422876	2.29985e-17	FVC	TRUE	reported	2	TRUE	377277	67.4885
FVC	Nonalcoholic fatty liver disease	243	rs7041139	T	C	T	C	-0.0140526	0.032542	0.322694	0.298365	FALSE	FALSE	FALSE	NAFLD	0.318492	0.0326215	TRUE	reported	0.00226396	422876	1.09999e-10	FVC	TRUE	reported	2	TRUE	377277	38.5279
FVC	Nonalcoholic fatty liver disease	244	rs7085862	G	T	G	T	-0.0186378	0.129622	0.815032	0.821903	FALSE	FALSE	FALSE	NAFLD	0.00109597	0.0397046	TRUE	reported	0.00271774	422876	6.70039e-11	FVC	TRUE	reported	2	TRUE	377277	47.0298
FVC	Nonalcoholic fatty liver disease	245	rs7108992	C	A	C	A	-0.0158604	-0.00996634	0.660208	0.637336	FALSE	FALSE	FALSE	NAFLD	0.747777	0.0309925	TRUE	reported	0.00223494	422876	1.80011e-12	FVC	TRUE	reported	2	TRUE	377277	50.3613
FVC	Nonalcoholic fatty liver disease	246	rs7162503	G	A	G	A	0.0155436	-0.0248935	0.440559	0.353076	FALSE	FALSE	FALSE	NAFLD	0.425671	0.0312489	TRUE	reported	0.00213441	422876	2.49977e-13	FVC	TRUE	reported	2	TRUE	377277	53.0332
FVC	Nonalcoholic fatty liver disease	247	rs7182990	G	A	G	A	0.0157341	0.0310985	0.505361	0.517952	FALSE	FALSE	FALSE	NAFLD	0.297837	0.0298713	TRUE	reported	0.00211171	422876	1.9002e-13	FVC	TRUE	reported	2	TRUE	377277	55.5156
FVC	Nonalcoholic fatty liver disease	248	rs719615	A	G	A	G	-0.0226578	0.0422302	0.478787	0.39268	FALSE	FALSE	FALSE	NAFLD	0.16678	0.0305436	TRUE	reported	0.00211456	422876	1.20005e-28	FVC	TRUE	reported	2	TRUE	377277	114.814
FVC	Nonalcoholic fatty liver disease	249	rs7198383	T	C	T	C	0.0171164	0.00958162	0.684141	0.667452	FALSE	FALSE	FALSE	NAFLD	0.762511	0.0317078	TRUE	reported	0.00228186	422876	2.29985e-14	FVC	TRUE	reported	2	TRUE	377277	56.2661
FVC	Nonalcoholic fatty liver disease	250	rs723588	C	T	C	T	0.018728	-0.0269882	0.142549	0.165892	FALSE	FALSE	FALSE	NAFLD	0.499555	0.0399713	TRUE	reported	0.00301372	422876	3.2e-10	FVC	TRUE	reported	2	TRUE	377277	38.6169
FVC	Nonalcoholic fatty liver disease	251	rs72643433	A	G	A	G	-0.0226688	-0.00430328	0.252057	0.208478	FALSE	FALSE	FALSE	NAFLD	0.906712	0.0367215	TRUE	reported	0.00243712	422876	5.40008e-21	FVC	TRUE	reported	2	TRUE	377277	86.5174
FVC	Nonalcoholic fatty liver disease	252	rs72776472	G	A	G	A	-0.0197036	-0.050609	0.235262	0.179676	FALSE	FALSE	FALSE	NAFLD	0.191702	0.0387642	TRUE	reported	0.00248284	422876	3.19963e-15	FVC	TRUE	reported	2	TRUE	377277	62.9787
FVC	Nonalcoholic fatty liver disease	253	rs72827503	T	G	T	G	-0.0208613	0.0398026	0.216643	0.155966	FALSE	FALSE	FALSE	NAFLD	0.331046	0.0409487	TRUE	reported	0.00256655	422876	1.99986e-15	FVC	TRUE	reported	2	TRUE	377277	66.0668
FVC	Nonalcoholic fatty liver disease	254	rs72895339	C	T	C	T	0.0126107	0.015107	0.328803	0.299615	FALSE	FALSE	FALSE	NAFLD	0.641465	0.0324426	TRUE	reported	0.00224134	422876	1.89998e-08	FVC	TRUE	reported	2	TRUE	377277	31.6565
FVC	Nonalcoholic fatty liver disease	255	rs72902177	T	C	T	C	-0.018979	0.0225778	0.134806	0.122633	FALSE	FALSE	FALSE	NAFLD	0.619066	0.0454121	TRUE	reported	0.00307731	422876	4.30002e-10	FVC	TRUE	reported	2	TRUE	377277	38.0368
FVC	Nonalcoholic fatty liver disease	256	rs72912874	C	A	C	A	-0.0212686	-0.048062	0.085329	0.0818432	FALSE	FALSE	FALSE	NAFLD	0.375509	0.0542338	TRUE	reported	0.00376918	422876	3.89996e-08	FVC	TRUE	reported	2	TRUE	377277	31.8408
FVC	Nonalcoholic fatty liver disease	257	rs73116951	T	C	T	C	-0.022825	-0.000862959	0.086728	0.156768	FALSE	FALSE	FALSE	NAFLD	0.98319	0.0409581	TRUE	reported	0.00376375	422876	2.59998e-09	FVC	TRUE	reported	2	TRUE	377277	36.7773
FVC	Nonalcoholic fatty liver disease	258	rs73186813	A	C	A	C	0.019779	0.017708	0.178984	0.219965	FALSE	FALSE	FALSE	NAFLD	0.624285	0.0361546	TRUE	reported	0.00278889	422876	2.09991e-12	FVC	TRUE	reported	2	TRUE	377277	50.2974
FVC	Nonalcoholic fatty liver disease	259	rs73192132	A	G	A	G	-0.0130291	0.0324405	0.266985	0.35113	FALSE	FALSE	FALSE	NAFLD	0.301817	0.031418	TRUE	reported	0.00238485	422876	2.39999e-08	FVC	TRUE	reported	2	TRUE	377277	29.8474
FVC	Nonalcoholic fatty liver disease	260	rs739789	A	G	A	G	-0.0128196	0.0173674	0.492531	0.364397	FALSE	FALSE	FALSE	NAFLD	0.579435	0.0313373	TRUE	reported	0.00211531	422876	5.1e-10	FVC	TRUE	reported	2	TRUE	377277	36.7283
FVC	Nonalcoholic fatty liver disease	261	rs74453786	C	A	C	A	-0.0285479	0.0581399	0.05822	0.105467	FALSE	FALSE	FALSE	NAFLD	0.234102	0.0488629	TRUE	reported	0.0044816	422876	6.19998e-10	FVC	TRUE	reported	2	TRUE	377277	40.5772
FVC	Nonalcoholic fatty liver disease	262	rs75104038	A	G	A	G	0.0277688	0.0181671	0.060966	0.0337515	FALSE	FALSE	FALSE	NAFLD	0.825875	0.0825796	TRUE	reported	0.00441646	422876	4.30031e-11	FVC	TRUE	reported	2	TRUE	377277	39.5335
FVC	Nonalcoholic fatty liver disease	263	rs7522056	A	G	A	G	-0.0140386	0.0303129	0.334198	0.29249	FALSE	FALSE	FALSE	NAFLD	0.353632	0.0326801	TRUE	reported	0.00222679	422876	7.19996e-10	FVC	TRUE	reported	2	TRUE	377277	39.7456
FVC	Nonalcoholic fatty liver disease	264	rs7523735	G	C	G	C	0.0151054	0.0414257	0.334664	0.327192	FALSE	TRUE	FALSE	NAFLD	0.192469	0.031785	TRUE	reported	0.00222441	422876	3.10027e-11	FVC	TRUE	reported	2	TRUE	377277	46.1142
FVC	Nonalcoholic fatty liver disease	265	rs75282864	G	C	G	C	-0.0166697	-0.00100151	0.181884	0.210318	FALSE	TRUE	FALSE	NAFLD	0.978144	0.036557	TRUE	reported	0.00275548	422876	2.90001e-09	FVC	TRUE	reported	2	TRUE	377277	36.5983
FVC	Nonalcoholic fatty liver disease	266	rs75491173	A	G	A	G	0.0305192	-0.0384959	0.054997	0.0324834	FALSE	FALSE	FALSE	NAFLD	0.647147	0.0841019	TRUE	reported	0.00463643	422876	3.19963e-12	FVC	TRUE	reported	2	TRUE	377277	43.329
FVC	Nonalcoholic fatty liver disease	267	rs7570390	C	T	C	T	0.0134951	-0.00258003	0.364778	0.353368	FALSE	FALSE	FALSE	NAFLD	0.934055	0.0311807	TRUE	reported	0.0021861	422876	4.79999e-10	FVC	TRUE	reported	2	TRUE	377277	38.1076
FVC	Nonalcoholic fatty liver disease	268	rs7571971	C	T	C	T	0.0165263	0.0179932	0.719638	0.66092	FALSE	FALSE	FALSE	NAFLD	0.568706	0.0315693	TRUE	reported	0.00233628	422876	2.29985e-13	FVC	TRUE	reported	2	TRUE	377277	50.0382
FVC	Nonalcoholic fatty liver disease	269	rs7607057	G	A	G	A	0.0129399	-0.000563385	0.648887	0.656302	FALSE	FALSE	FALSE	NAFLD	0.985679	0.0313878	TRUE	reported	0.00219984	422876	1.89998e-08	FVC	TRUE	reported	2	TRUE	377277	34.6003
FVC	Nonalcoholic fatty liver disease	270	rs7611296	A	G	A	G	0.013781	0.00248284	0.484517	0.44199	FALSE	FALSE	FALSE	NAFLD	0.933879	0.0299262	TRUE	reported	0.00210846	422876	1.40001e-10	FVC	TRUE	reported	2	TRUE	377277	42.7199
FVC	Nonalcoholic fatty liver disease	271	rs761422	G	A	G	A	0.0207892	-0.03251	0.490819	0.398786	FALSE	FALSE	FALSE	NAFLD	0.286397	0.0304955	TRUE	reported	0.00209844	422876	2.19989e-22	FVC	TRUE	reported	2	TRUE	377277	98.1482
FVC	Nonalcoholic fatty liver disease	272	rs76154380	A	C	A	C	-0.0340384	0.0473195	0.070991	0.0410249	FALSE	FALSE	FALSE	NAFLD	0.527231	0.0748443	TRUE	reported	0.00409539	422876	4.40048e-17	FVC	TRUE	reported	2	TRUE	377277	69.0793
FVC	Nonalcoholic fatty liver disease	273	rs76219171	A	G	A	G	-0.0306399	-0.0574752	0.060765	0.0353156	FALSE	FALSE	FALSE	NAFLD	0.475493	0.0805458	TRUE	reported	0.00448186	422876	3.59998e-12	FVC	TRUE	reported	2	TRUE	377277	46.7367
FVC	Nonalcoholic fatty liver disease	274	rs7638143	A	G	A	G	-0.0137533	0.00990922	0.582294	0.54263	FALSE	FALSE	FALSE	NAFLD	0.74058	0.0299295	TRUE	reported	0.0021371	422876	1.09999e-10	FVC	TRUE	reported	2	TRUE	377277	41.4156
FVC	Nonalcoholic fatty liver disease	275	rs7664805	C	G	C	G	-0.0304489	0.0123782	0.10395	0.0813702	FALSE	TRUE	FALSE	NAFLD	0.822604	0.0552114	TRUE	reported	0.00352009	422876	1.10002e-17	FVC	TRUE	reported	2	TRUE	377277	74.8231
FVC	Nonalcoholic fatty liver disease	276	rs7668586	T	C	T	C	0.0191596	-0.118387	0.121138	0.0604041	FALSE	FALSE	FALSE	NAFLD	0.0575771	0.0623453	TRUE	reported	0.00323375	422876	8.19993e-10	FVC	TRUE	reported	2	TRUE	377277	35.1043
FVC	Nonalcoholic fatty liver disease	277	rs7731542	T	C	T	C	-0.0153267	0.00470091	0.42128	0.538283	FALSE	FALSE	FALSE	NAFLD	0.875097	0.0299063	TRUE	reported	0.00213691	422876	4.70002e-13	FVC	TRUE	reported	2	TRUE	377277	51.4428
FVC	Nonalcoholic fatty liver disease	278	rs77422089	T	G	T	G	-0.0160622	0.0415291	0.170755	0.180066	FALSE	FALSE	FALSE	NAFLD	0.290683	0.0393036	TRUE	reported	0.00280294	422876	1e-08	FVC	TRUE	reported	2	TRUE	377277	32.8384
FVC	Nonalcoholic fatty liver disease	279	rs7753563	G	A	G	A	0.0222292	-0.018413	0.769877	0.695667	FALSE	FALSE	FALSE	NAFLD	0.570414	0.0324492	TRUE	reported	0.00251242	422876	5.00035e-19	FVC	TRUE	reported	2	TRUE	377277	78.2822
FVC	Nonalcoholic fatty liver disease	280	rs7766641	A	G	A	G	0.0216925	0.0169545	0.259835	0.409683	FALSE	FALSE	FALSE	NAFLD	0.576108	0.0303258	TRUE	reported	0.00261951	422876	2.19989e-17	FVC	TRUE	reported	2	TRUE	377277	68.5771
FVC	Nonalcoholic fatty liver disease	281	rs77894899	T	C	T	C	-0.0201759	0.0831236	0.114587	0.0892316	FALSE	FALSE	FALSE	NAFLD	0.11246	0.0523701	TRUE	reported	0.00334521	422876	3.89996e-09	FVC	TRUE	reported	2	TRUE	377277	36.3763
FVC	Nonalcoholic fatty liver disease	282	rs77971272	T	C	T	C	-0.0374921	-0.0246465	0.033859	0.0140922	FALSE	FALSE	FALSE	NAFLD	0.844559	0.125706	TRUE	reported	0.00586184	422876	4e-10	FVC	TRUE	reported	2	TRUE	377277	40.9083
FVC	Nonalcoholic fatty liver disease	283	rs7818891	A	G	A	G	0.0125622	0.0127814	0.573305	0.546282	FALSE	FALSE	FALSE	NAFLD	0.669892	0.0299825	TRUE	reported	0.00213715	422876	2.90001e-09	FVC	TRUE	reported	2	TRUE	377277	34.5511
FVC	Nonalcoholic fatty liver disease	284	rs7834364	A	G	A	G	-0.0165846	0.0313749	0.258069	0.198452	FALSE	FALSE	FALSE	NAFLD	0.400245	0.0372985	TRUE	reported	0.0024174	422876	2.29985e-12	FVC	TRUE	reported	2	TRUE	377277	47.0666
FVC	Nonalcoholic fatty liver disease	285	rs7838717	C	T	C	T	0.0219718	-0.0296704	0.634362	0.723242	FALSE	FALSE	FALSE	NAFLD	0.378341	0.0336797	TRUE	reported	0.00223202	422876	4.40048e-23	FVC	TRUE	reported	2	TRUE	377277	96.9025
FVC	Nonalcoholic fatty liver disease	286	rs78697585	A	T	A	T	0.0279682	-0.0529183	0.068825	0.117078	FALSE	TRUE	FALSE	NAFLD	0.260817	0.047061	TRUE	reported	0.00429595	422876	9.49948e-11	FVC	TRUE	reported	2	TRUE	377277	42.3848
FVC	Nonalcoholic fatty liver disease	287	rs7870900	T	C	T	C	0.013836	-0.00714142	0.60725	0.541424	FALSE	FALSE	FALSE	NAFLD	0.811642	0.0299671	TRUE	reported	0.0021783	422876	2.99985e-11	FVC	TRUE	reported	2	TRUE	377277	40.3446
FVC	Nonalcoholic fatty liver disease	288	rs79487293	T	C	T	C	-0.0187288	0.0150803	0.322911	0.327815	FALSE	FALSE	FALSE	NAFLD	0.637313	0.0319866	TRUE	reported	0.00225785	422876	3.90032e-17	FVC	TRUE	reported	2	TRUE	377277	68.8065
FVC	Nonalcoholic fatty liver disease	289	rs7971608	C	T	C	T	-0.0138703	0.0118519	0.642378	0.564621	FALSE	FALSE	FALSE	NAFLD	0.693304	0.0300525	TRUE	reported	0.00220633	422876	5.1e-10	FVC	TRUE	reported	2	TRUE	377277	39.5213
FVC	Nonalcoholic fatty liver disease	290	rs8000682	T	C	T	C	-0.0167606	0.0513986	0.144761	0.118706	FALSE	FALSE	FALSE	NAFLD	0.266398	0.0462469	TRUE	reported	0.00303036	422876	1.7e-08	FVC	TRUE	reported	2	TRUE	377277	30.5908
FVC	Nonalcoholic fatty liver disease	291	rs803765	A	C	A	C	-0.023588	-0.0368304	0.345889	0.350204	FALSE	FALSE	FALSE	NAFLD	0.238032	0.0312143	TRUE	reported	0.00222445	422876	2.29985e-27	FVC	TRUE	reported	2	TRUE	377277	112.444
FVC	Nonalcoholic fatty liver disease	292	rs8042849	T	C	T	C	0.0152546	0.0322887	0.658736	0.644211	FALSE	FALSE	FALSE	NAFLD	0.299659	0.0311317	TRUE	reported	0.00223392	422876	4.90004e-12	FVC	TRUE	reported	2	TRUE	377277	46.6301
FVC	Nonalcoholic fatty liver disease	293	rs8053135	G	A	G	A	-0.0198406	0.04179	0.878363	0.887519	FALSE	FALSE	FALSE	NAFLD	0.377659	0.0473693	TRUE	reported	0.00324861	422876	2.39999e-09	FVC	TRUE	reported	2	TRUE	377277	37.3005
FVC	Nonalcoholic fatty liver disease	294	rs8054155	G	A	G	A	0.0127439	0.0366249	0.450423	0.505978	FALSE	FALSE	FALSE	NAFLD	0.220877	0.0299175	TRUE	reported	0.00213901	422876	6.69993e-10	FVC	TRUE	reported	2	TRUE	377277	35.496
FVC	Nonalcoholic fatty liver disease	295	rs8067165	G	C	G	C	-0.0151025	-0.00122961	0.601655	0.650305	FALSE	TRUE	FALSE	NAFLD	0.968714	0.0313508	TRUE	reported	0.00217912	422876	1.39991e-11	FVC	TRUE	reported	2	TRUE	377277	48.0325
FVC	Nonalcoholic fatty liver disease	296	rs8091714	C	A	C	A	0.0136557	0.022868	0.593409	0.520164	FALSE	FALSE	FALSE	NAFLD	0.44414	0.0298842	TRUE	reported	0.0021562	422876	4.70002e-10	FVC	TRUE	reported	2	TRUE	377277	40.1097
FVC	Nonalcoholic fatty liver disease	297	rs8104651	C	T	C	T	0.0136116	0.0187666	0.438596	0.428942	FALSE	FALSE	FALSE	NAFLD	0.533179	0.0301153	TRUE	reported	0.00214544	422876	5.60003e-10	FVC	TRUE	reported	2	TRUE	377277	40.2518
FVC	Nonalcoholic fatty liver disease	298	rs8122757	C	G	C	G	0.0159577	-0.0382009	0.247783	0.238991	FALSE	TRUE	FALSE	NAFLD	0.273473	0.0348835	TRUE	reported	0.00245052	422876	1.59993e-11	FVC	TRUE	reported	2	TRUE	377277	42.4057
FVC	Nonalcoholic fatty liver disease	299	rs878471	A	G	A	G	-0.0233459	-0.00330181	0.578335	0.620349	FALSE	FALSE	FALSE	NAFLD	0.914705	0.0308274	TRUE	reported	0.00212866	422876	1.80011e-28	FVC	TRUE	reported	2	TRUE	377277	120.284
FVC	Nonalcoholic fatty liver disease	300	rs879394	T	G	T	G	-0.0164818	-0.0133876	0.233566	0.263778	FALSE	FALSE	FALSE	NAFLD	0.691328	0.0337173	TRUE	reported	0.00249762	422876	4.49987e-12	FVC	TRUE	reported	2	TRUE	377277	43.5468
FVC	Nonalcoholic fatty liver disease	301	rs886444	A	G	A	G	0.017454	-0.0301102	0.404858	0.399919	FALSE	FALSE	FALSE	NAFLD	0.322567	0.0304391	TRUE	reported	0.00215204	422876	7.89951e-17	FVC	TRUE	reported	2	TRUE	377277	65.7793
FVC	Nonalcoholic fatty liver disease	302	rs900504	A	G	A	G	-0.0129205	0.0222266	0.551646	0.633292	FALSE	FALSE	FALSE	NAFLD	0.471191	0.030847	TRUE	reported	0.00212081	422876	5.80003e-10	FVC	TRUE	reported	2	TRUE	377277	37.1155
FVC	Nonalcoholic fatty liver disease	303	rs91731	A	C	A	C	-0.0286965	0.0259801	0.907021	0.912087	FALSE	FALSE	FALSE	NAFLD	0.621664	0.0526453	TRUE	reported	0.0036338	422876	1.59993e-15	FVC	TRUE	reported	2	TRUE	377277	62.3643
FVC	Nonalcoholic fatty liver disease	304	rs9308315	T	A	T	A	-0.0172845	0.0474982	0.738438	0.687048	FALSE	TRUE	FALSE	NAFLD	0.140361	0.0322143	TRUE	reported	0.00239925	422876	5.00035e-13	FVC	TRUE	reported	2	TRUE	377277	51.8994
FVC	Nonalcoholic fatty liver disease	305	rs9349309	T	G	T	G	-0.0134436	0.0492939	0.485475	0.501066	FALSE	FALSE	FALSE	NAFLD	0.0992659	0.0299036	TRUE	reported	0.00210969	422876	1.29999e-09	FVC	TRUE	reported	2	TRUE	377277	40.6063
FVC	Nonalcoholic fatty liver disease	306	rs9357446	A	G	A	G	-0.0118478	-0.0105263	0.517575	0.506774	FALSE	FALSE	FALSE	NAFLD	0.724314	0.0298452	TRUE	reported	0.00211093	422876	9.09997e-09	FVC	TRUE	reported	2	TRUE	377277	31.5012
FVC	Nonalcoholic fatty liver disease	307	rs9405545	C	T	C	T	0.0123832	-0.0104099	0.339176	0.274626	FALSE	FALSE	FALSE	NAFLD	0.755527	0.0334335	TRUE	reported	0.00223762	422876	3.29997e-08	FVC	TRUE	reported	2	TRUE	377277	30.6262
FVC	Nonalcoholic fatty liver disease	308	rs9475512	T	G	T	G	-0.0323894	0.0229017	0.056077	0.064678	FALSE	FALSE	FALSE	NAFLD	0.704911	0.0604746	TRUE	reported	0.00458876	422876	1.10002e-12	FVC	TRUE	reported	2	TRUE	377277	49.8213
FVC	Nonalcoholic fatty liver disease	309	rs9496416	G	C	G	C	0.0179866	-0.00737004	0.120921	0.11796	FALSE	TRUE	FALSE	NAFLD	0.873746	0.0463811	TRUE	reported	0.00323189	422876	1.29999e-08	FVC	TRUE	reported	2	TRUE	377277	30.9731
FVC	Nonalcoholic fatty liver disease	310	rs9496739	A	G	A	G	-0.0148681	-0.0303675	0.237601	0.271643	FALSE	FALSE	FALSE	NAFLD	0.366052	0.0335963	TRUE	reported	0.00250606	422876	3.29997e-09	FVC	TRUE	reported	2	TRUE	377277	35.1988
FVC	Nonalcoholic fatty liver disease	311	rs9643242	A	G	A	G	0.0243574	0.0246803	0.154393	0.154391	FALSE	FALSE	FALSE	NAFLD	0.548449	0.041128	TRUE	reported	0.00292509	422876	3.29989e-17	FVC	TRUE	reported	2	TRUE	377277	69.3399
FVC	Nonalcoholic fatty liver disease	312	rs9788269	G	A	G	A	0.015697	-0.0438863	0.267502	0.256598	FALSE	FALSE	FALSE	NAFLD	0.198176	0.0341059	TRUE	reported	0.00238521	422876	1.9002e-11	FVC	TRUE	reported	2	TRUE	377277	43.3092
FVC	Nonalcoholic fatty liver disease	313	rs979532	T	C	T	C	-0.014386	0.0371282	0.739896	0.674911	FALSE	FALSE	FALSE	NAFLD	0.243794	0.0318545	TRUE	reported	0.00240758	422876	1.29999e-09	FVC	TRUE	reported	2	TRUE	377277	35.7041
FVC	Nonalcoholic fatty liver disease	314	rs9828771	A	G	A	G	-0.0148114	0.00337998	0.777872	0.815244	FALSE	FALSE	FALSE	NAFLD	0.929754	0.0383416	TRUE	reported	0.00253226	422876	1.40001e-09	FVC	TRUE	reported	2	TRUE	377277	34.2118
FVC	Nonalcoholic fatty liver disease	315	rs9860931	T	C	T	C	-0.0129395	0.0308197	0.518262	0.536382	FALSE	FALSE	FALSE	NAFLD	0.30178	0.029846	TRUE	reported	0.0021113	422876	1.89998e-10	FVC	TRUE	reported	2	TRUE	377277	37.5608
FVC	Nonalcoholic fatty liver disease	316	rs9864031	G	T	G	T	-0.0194039	0.0579373	0.177347	0.161286	FALSE	FALSE	FALSE	NAFLD	0.152659	0.0405098	TRUE	reported	0.00276369	422876	3.40017e-12	FVC	TRUE	reported	2	TRUE	377277	49.2946
FVC	Nonalcoholic fatty liver disease	317	rs9909152	A	G	A	G	-0.0215082	0.059106	0.801916	0.831512	FALSE	FALSE	FALSE	NAFLD	0.137275	0.0397748	TRUE	reported	0.00266438	422876	1.10002e-15	FVC	TRUE	reported	2	TRUE	377277	65.1652
FVC	Nonalcoholic fatty liver disease	318	rs994445	C	G	C	G	0.0146067	-0.0121846	0.783528	0.838352	FALSE	TRUE	FALSE	NAFLD	0.764244	0.0406272	TRUE	reported	0.00257279	422876	6.90001e-09	FVC	TRUE	reported	2	TRUE	377277	32.2326
FVC	Nonalcoholic fatty liver disease	319	rs9987296	C	T	C	T	0.0149307	0.00461371	0.714639	0.760006	FALSE	FALSE	FALSE	NAFLD	0.895156	0.03501	TRUE	reported	0.00233987	422876	5.30029e-11	FVC	TRUE	reported	2	TRUE	377277	40.7171
Gastroesophageal reflux disease	Nonalcoholic fatty liver disease	1	rs10010963	T	C	T	C	-0.0269803	0.00755613	0.616433	0.665759	FALSE	FALSE	FALSE	NAFLD	0.810947	0.0315886	TRUE	reported	0.00494665	602604	4.91779e-08	GERD	TRUE	reported	2	TRUE	377277	29.7489
Gastroesophageal reflux disease	Nonalcoholic fatty liver disease	2	rs1011407	G	A	G	A	-0.0420618	0.06743	0.121628	0.082063	FALSE	FALSE	FALSE	NAFLD	0.213109	0.0541579	TRUE	reported	0.00735917	602604	1.09343e-08	GERD	TRUE	reported	2	TRUE	377277	32.6677
Gastroesophageal reflux disease	Nonalcoholic fatty liver disease	3	rs10133111	A	G	A	G	0.0417875	0.0164373	0.162996	0.220142	FALSE	FALSE	FALSE	NAFLD	0.647442	0.0359429	TRUE	reported	0.00650789	602604	1.35338e-10	GERD	TRUE	reported	2	TRUE	377277	41.2299
Gastroesophageal reflux disease	Nonalcoholic fatty liver disease	4	rs1021363	G	A	G	A	-0.031217	0.0312553	0.641992	0.72551	FALSE	FALSE	FALSE	NAFLD	0.349776	0.0334272	TRUE	reported	0.00502204	602604	5.09976e-10	GERD	TRUE	reported	2	TRUE	377277	38.6387
Gastroesophageal reflux disease	Nonalcoholic fatty liver disease	5	rs10837002	G	C	G	C	0.0276491	-0.0201446	0.35122	0.319139	FALSE	TRUE	FALSE	NAFLD	0.528034	0.0319243	TRUE	reported	0.00503665	602604	4.02893e-08	GERD	TRUE	reported	2	TRUE	377277	30.1355
Gastroesophageal reflux disease	Nonalcoholic fatty liver disease	6	rs11762636	A	C	A	C	-0.0514827	-0.0219722	0.180282	0.275149	FALSE	FALSE	FALSE	NAFLD	0.511201	0.0334449	TRUE	reported	0.00625598	602604	1.88235e-16	GERD	TRUE	reported	2	TRUE	377277	67.7223
Gastroesophageal reflux disease	Nonalcoholic fatty liver disease	7	rs11953061	T	C	T	C	0.0281599	0.00777908	0.338908	0.376937	FALSE	FALSE	FALSE	NAFLD	0.801142	0.0308854	TRUE	reported	0.00508694	602604	3.09949e-08	GERD	TRUE	reported	2	TRUE	377277	30.6442
Gastroesophageal reflux disease	Nonalcoholic fatty liver disease	8	rs12204714	T	C	T	C	-0.028817	0.00736468	0.632223	0.631412	FALSE	FALSE	FALSE	NAFLD	0.811611	0.0308988	TRUE	reported	0.00499422	602604	7.9241e-09	GERD	TRUE	reported	2	TRUE	377277	33.2937
Gastroesophageal reflux disease	Nonalcoholic fatty liver disease	9	rs12357321	A	G	A	G	0.0317159	0.0177157	0.311087	0.29909	FALSE	FALSE	FALSE	NAFLD	0.587824	0.0326863	TRUE	reported	0.00523077	602604	1.33325e-09	GERD	TRUE	reported	2	TRUE	377277	36.764
Gastroesophageal reflux disease	Nonalcoholic fatty liver disease	10	rs12453010	T	C	T	C	0.0296967	0.0372549	0.394803	0.369848	FALSE	FALSE	FALSE	NAFLD	0.226892	0.0308298	TRUE	reported	0.00493315	602604	1.74606e-09	GERD	TRUE	reported	2	TRUE	377277	36.2383
Gastroesophageal reflux disease	Nonalcoholic fatty liver disease	11	rs12598916	G	C	G	C	-0.0332614	0.00360896	0.274798	0.259835	FALSE	TRUE	FALSE	NAFLD	0.915517	0.0340203	TRUE	reported	0.00539171	602604	6.8729e-10	GERD	TRUE	reported	2	TRUE	377277	38.0564
Gastroesophageal reflux disease	Nonalcoholic fatty liver disease	12	rs12967855	G	A	G	A	-0.0365451	0.00962938	0.670435	0.733885	FALSE	FALSE	FALSE	NAFLD	0.775674	0.0337918	TRUE	reported	0.00513354	602604	1.08793e-12	GERD	TRUE	reported	2	TRUE	377277	50.6786
Gastroesophageal reflux disease	Nonalcoholic fatty liver disease	13	rs12997558	A	G	A	G	0.0278184	-0.0351742	0.358751	0.356365	FALSE	FALSE	FALSE	NAFLD	0.258313	0.0311169	TRUE	reported	0.00502214	602604	3.03941e-08	GERD	TRUE	reported	2	TRUE	377277	30.6822
Gastroesophageal reflux disease	Nonalcoholic fatty liver disease	14	rs13107325	T	C	T	C	0.0701443	0.129581	0.074445	0.0141194	FALSE	FALSE	FALSE	NAFLD	0.299373	0.124864	TRUE	reported	0.00918312	602604	2.19938e-14	GERD	TRUE	reported	2	TRUE	377277	58.3451
Gastroesophageal reflux disease	Nonalcoholic fatty liver disease	15	rs1334297	A	G	A	G	-0.0387984	0.0554126	0.734249	0.729267	FALSE	FALSE	FALSE	NAFLD	0.0983966	0.0335289	TRUE	reported	0.00545512	602604	1.1413e-12	GERD	TRUE	reported	2	TRUE	377277	50.5847
Gastroesophageal reflux disease	Nonalcoholic fatty liver disease	16	rs13409451	G	A	G	A	-0.0277081	-0.0461115	0.392403	0.334894	FALSE	FALSE	FALSE	NAFLD	0.144286	0.0315829	TRUE	reported	0.00493183	602604	1.92943e-08	GERD	TRUE	reported	2	TRUE	377277	31.5644
Gastroesophageal reflux disease	Nonalcoholic fatty liver disease	17	rs1431196	G	A	G	A	0.0324197	0.0582557	0.428432	0.414653	FALSE	FALSE	FALSE	NAFLD	0.0546374	0.0303139	TRUE	reported	0.00486448	602604	2.65461e-11	GERD	TRUE	reported	2	TRUE	377277	44.4166
Gastroesophageal reflux disease	Nonalcoholic fatty liver disease	18	rs1479405	T	C	T	C	0.0314843	0.00191848	0.3217	0.300642	FALSE	FALSE	FALSE	NAFLD	0.952983	0.032538	TRUE	reported	0.0051514	602604	9.85213e-10	GERD	TRUE	reported	2	TRUE	377277	37.354
Gastroesophageal reflux disease	Nonalcoholic fatty liver disease	19	rs1510719	C	T	C	T	-0.0388844	-0.0187838	0.383439	0.361694	FALSE	FALSE	FALSE	NAFLD	0.544999	0.0310337	TRUE	reported	0.00494701	602604	3.83619e-15	GERD	TRUE	reported	2	TRUE	377277	61.7825
Gastroesophageal reflux disease	Nonalcoholic fatty liver disease	20	rs1592757	C	G	C	G	0.0311051	0.0458153	0.355772	0.348417	FALSE	TRUE	FALSE	NAFLD	0.143374	0.0313087	TRUE	reported	0.00502465	602604	5.9975e-10	GERD	TRUE	reported	2	TRUE	377277	38.3223
Gastroesophageal reflux disease	Nonalcoholic fatty liver disease	21	rs1596747	G	A	G	A	0.0310869	0.0653205	0.494136	0.499447	FALSE	FALSE	FALSE	NAFLD	0.0285371	0.0298292	TRUE	reported	0.00480742	602604	1.00344e-10	GERD	TRUE	reported	2	TRUE	377277	41.8149
Gastroesophageal reflux disease	Nonalcoholic fatty liver disease	22	rs1716171	T	C	T	C	0.0383981	-0.00447397	0.790024	0.789196	FALSE	FALSE	FALSE	NAFLD	0.902477	0.0365125	TRUE	reported	0.00590382	602604	7.82528e-11	GERD	TRUE	reported	2	TRUE	377277	42.3013
Gastroesophageal reflux disease	Nonalcoholic fatty liver disease	23	rs17379561	T	A	T	A	0.0530714	0.00834026	0.144391	0.224727	FALSE	TRUE	FALSE	NAFLD	0.81513	0.0356706	TRUE	reported	0.00686573	602604	1.07622e-14	GERD	TRUE	reported	2	TRUE	377277	59.7513
Gastroesophageal reflux disease	Nonalcoholic fatty liver disease	24	rs1883842	G	T	G	T	0.0308332	-0.0618654	0.279255	0.185548	FALSE	FALSE	FALSE	NAFLD	0.105451	0.0382125	TRUE	reported	0.00536826	602604	9.26766e-09	GERD	TRUE	reported	2	TRUE	377277	32.9891
Gastroesophageal reflux disease	Nonalcoholic fatty liver disease	25	rs1937450	G	T	G	T	0.0315845	0.0200909	0.537739	0.567836	FALSE	FALSE	FALSE	NAFLD	0.50492	0.0301318	TRUE	reported	0.00484484	602604	7.06806e-11	GERD	TRUE	reported	2	TRUE	377277	42.5
Gastroesophageal reflux disease	Nonalcoholic fatty liver disease	26	rs2016933	G	C	G	C	-0.0310253	-0.0287885	0.730053	0.759532	FALSE	TRUE	FALSE	NAFLD	0.409538	0.0349076	TRUE	reported	0.00542057	602604	1.04275e-08	GERD	TRUE	reported	2	TRUE	377277	32.7599
Gastroesophageal reflux disease	Nonalcoholic fatty liver disease	27	rs2023878	T	C	T	C	-0.0362846	-0.0774905	0.192377	0.259726	FALSE	FALSE	FALSE	NAFLD	0.0228486	0.0340475	TRUE	reported	0.00611913	602604	3.03501e-09	GERD	TRUE	reported	2	TRUE	377277	35.1613
Gastroesophageal reflux disease	Nonalcoholic fatty liver disease	28	rs2043539	A	G	A	G	0.0272058	0.0273395	0.41866	0.368558	FALSE	FALSE	FALSE	NAFLD	0.375488	0.0308489	TRUE	reported	0.00486485	602604	2.24042e-08	GERD	TRUE	reported	2	TRUE	377277	31.274
Gastroesophageal reflux disease	Nonalcoholic fatty liver disease	29	rs215614	A	G	A	G	-0.0328541	-0.0408025	0.629725	0.716683	FALSE	FALSE	FALSE	NAFLD	0.217754	0.0331048	TRUE	reported	0.00497715	602604	4.08413e-11	GERD	TRUE	reported	2	TRUE	377277	43.573
Gastroesophageal reflux disease	Nonalcoholic fatty liver disease	30	rs2164300	T	C	T	C	-0.0264751	-0.032113	0.523279	0.469601	FALSE	FALSE	FALSE	NAFLD	0.282665	0.0298906	TRUE	reported	0.00482677	602604	4.13352e-08	GERD	TRUE	reported	2	TRUE	377277	30.0858
Gastroesophageal reflux disease	Nonalcoholic fatty liver disease	31	rs2240326	A	G	A	G	-0.0471681	-0.0168686	0.473775	0.541963	FALSE	FALSE	FALSE	NAFLD	0.572559	0.0298937	TRUE	reported	0.00481335	602604	1.13214e-22	GERD	TRUE	reported	2	TRUE	377277	96.0289
Gastroesophageal reflux disease	Nonalcoholic fatty liver disease	32	rs2396133	G	A	G	A	0.0293547	-0.0066242	0.475329	0.454928	FALSE	FALSE	FALSE	NAFLD	0.825423	0.0300315	TRUE	reported	0.00481787	602604	1.10889e-09	GERD	TRUE	reported	2	TRUE	377277	37.1232
Gastroesophageal reflux disease	Nonalcoholic fatty liver disease	33	rs2396766	A	G	A	G	0.0322057	0.00913818	0.47308	0.456457	FALSE	FALSE	FALSE	NAFLD	0.759562	0.0298577	TRUE	reported	0.00481878	602604	2.33507e-11	GERD	TRUE	reported	2	TRUE	377277	44.6675
Gastroesophageal reflux disease	Nonalcoholic fatty liver disease	34	rs2734839	T	C	T	C	-0.0283478	-0.0216917	0.606693	0.522327	FALSE	FALSE	FALSE	NAFLD	0.468311	0.0299102	TRUE	reported	0.00492778	602604	8.78537e-09	GERD	TRUE	reported	2	TRUE	377277	33.093
Gastroesophageal reflux disease	Nonalcoholic fatty liver disease	35	rs2744961	T	C	T	C	0.0292007	-0.0464799	0.358437	0.348687	FALSE	FALSE	FALSE	NAFLD	0.138104	0.0313442	TRUE	reported	0.00501549	602604	5.81126e-09	GERD	TRUE	reported	2	TRUE	377277	33.8969
Gastroesophageal reflux disease	Nonalcoholic fatty liver disease	36	rs2782641	A	G	A	G	0.0270882	0.0316898	0.612669	0.603714	FALSE	FALSE	FALSE	NAFLD	0.299417	0.030539	TRUE	reported	0.00494583	602604	4.32643e-08	GERD	TRUE	reported	2	TRUE	377277	29.9973
Gastroesophageal reflux disease	Nonalcoholic fatty liver disease	37	rs2815749	G	A	G	A	0.0388767	0.0289587	0.800974	0.86034	FALSE	FALSE	FALSE	NAFLD	0.499444	0.0428786	TRUE	reported	0.0060216	602604	1.07359e-10	GERD	TRUE	reported	2	TRUE	377277	41.6826
Gastroesophageal reflux disease	Nonalcoholic fatty liver disease	38	rs2834005	C	T	C	T	0.0296997	0.0463869	0.315	0.272156	FALSE	FALSE	FALSE	NAFLD	0.166447	0.0335236	TRUE	reported	0.0051734	602604	9.42041e-09	GERD	TRUE	reported	2	TRUE	377277	32.9573
Gastroesophageal reflux disease	Nonalcoholic fatty liver disease	39	rs2838771	C	G	C	G	-0.0280984	-0.020094	0.646721	0.709565	FALSE	TRUE	FALSE	NAFLD	0.541103	0.0328792	TRUE	reported	0.00506571	602604	2.90964e-08	GERD	TRUE	reported	2	TRUE	377277	30.7668
Gastroesophageal reflux disease	Nonalcoholic fatty liver disease	40	rs324769	T	C	T	C	-0.0267699	-0.0364632	0.449179	0.612776	FALSE	FALSE	FALSE	NAFLD	0.23292	0.0305676	TRUE	reported	0.00483328	602604	3.04775e-08	GERD	TRUE	reported	2	TRUE	377277	30.6768
Gastroesophageal reflux disease	Nonalcoholic fatty liver disease	41	rs329122	A	G	A	G	-0.0289529	-0.0348973	0.419631	0.422139	FALSE	FALSE	FALSE	NAFLD	0.247549	0.0301796	TRUE	reported	0.00488358	602604	3.05485e-09	GERD	TRUE	reported	2	TRUE	377277	35.1486
Gastroesophageal reflux disease	Nonalcoholic fatty liver disease	42	rs3766823	A	G	A	G	0.0393599	0.0283321	0.171467	0.218932	FALSE	FALSE	FALSE	NAFLD	0.432847	0.0361227	TRUE	reported	0.00638545	602604	7.09316e-10	GERD	TRUE	reported	2	TRUE	377277	37.9949
Gastroesophageal reflux disease	Nonalcoholic fatty liver disease	43	rs3793577	G	A	G	A	0.0270309	0.0426906	0.538279	0.510285	FALSE	FALSE	FALSE	NAFLD	0.154795	0.0300047	TRUE	reported	0.00484976	602604	2.49436e-08	GERD	TRUE	reported	2	TRUE	377277	31.0657
Gastroesophageal reflux disease	Nonalcoholic fatty liver disease	44	rs3828917	T	G	T	G	0.0671113	-0.0801695	0.041826	0.0157977	FALSE	FALSE	FALSE	NAFLD	0.499865	0.118822	TRUE	reported	0.0120054	602604	2.26945e-08	GERD	TRUE	reported	2	TRUE	377277	31.2491
Gastroesophageal reflux disease	Nonalcoholic fatty liver disease	45	rs3863241	T	C	T	C	0.0324982	0.0264527	0.52696	0.583183	FALSE	FALSE	FALSE	NAFLD	0.382028	0.0302605	TRUE	reported	0.00481521	602604	1.48799e-11	GERD	TRUE	reported	2	TRUE	377277	45.55
Gastroesophageal reflux disease	Nonalcoholic fatty liver disease	46	rs4300861	T	C	T	C	0.0307132	0.0305276	0.38208	0.437963	FALSE	FALSE	FALSE	NAFLD	0.310763	0.0301173	TRUE	reported	0.00494886	602604	5.431e-10	GERD	TRUE	reported	2	TRUE	377277	38.5159
Gastroesophageal reflux disease	Nonalcoholic fatty liver disease	47	rs4382592	G	T	G	T	-0.0302679	-0.0251302	0.699524	0.725696	FALSE	FALSE	FALSE	NAFLD	0.451621	0.0333861	TRUE	reported	0.00525091	602604	8.19917e-09	GERD	TRUE	reported	2	TRUE	377277	33.2273
Gastroesophageal reflux disease	Nonalcoholic fatty liver disease	48	rs4713692	T	C	T	C	-0.0276128	-0.0881382	0.367808	0.386718	FALSE	FALSE	FALSE	NAFLD	0.00401745	0.0306377	TRUE	reported	0.00498634	602604	3.06507e-08	GERD	TRUE	reported	2	TRUE	377277	30.666
Gastroesophageal reflux disease	Nonalcoholic fatty liver disease	49	rs569356	G	A	G	A	-0.037919	0.06926	0.140835	0.13017	FALSE	FALSE	FALSE	NAFLD	0.117603	0.044258	TRUE	reported	0.00690971	602604	4.07005e-08	GERD	TRUE	reported	2	TRUE	377277	30.1158
Gastroesophageal reflux disease	Nonalcoholic fatty liver disease	50	rs6711584	A	G	A	G	0.0322545	-0.00494899	0.452019	0.456431	FALSE	FALSE	FALSE	NAFLD	0.868735	0.0299458	TRUE	reported	0.00483974	602604	2.65583e-11	GERD	TRUE	reported	2	TRUE	377277	44.4157
Gastroesophageal reflux disease	Nonalcoholic fatty liver disease	51	rs6722661	A	G	A	G	-0.0322543	-0.011004	0.364669	0.356468	FALSE	FALSE	FALSE	NAFLD	0.72468	0.0312425	TRUE	reported	0.00500354	602604	1.14623e-10	GERD	TRUE	reported	2	TRUE	377277	41.5547
Gastroesophageal reflux disease	Nonalcoholic fatty liver disease	52	rs6780459	T	A	T	A	0.0305507	0.0376304	0.746622	0.788662	FALSE	TRUE	FALSE	NAFLD	0.303558	0.0365758	TRUE	reported	0.0055211	602604	3.13993e-08	GERD	TRUE	reported	2	TRUE	377277	30.619
Gastroesophageal reflux disease	Nonalcoholic fatty liver disease	53	rs7032155	A	C	A	C	0.02775	0.0362554	0.59185	0.627157	FALSE	FALSE	FALSE	NAFLD	0.239203	0.0308037	TRUE	reported	0.00491358	602604	1.62686e-08	GERD	TRUE	reported	2	TRUE	377277	31.8955
Gastroesophageal reflux disease	Nonalcoholic fatty liver disease	54	rs7206608	G	C	G	C	0.0291541	-0.0185116	0.322927	0.354059	FALSE	TRUE	FALSE	NAFLD	0.552514	0.0311645	TRUE	reported	0.005145	602604	1.45761e-08	GERD	TRUE	reported	2	TRUE	377277	32.1091
Gastroesophageal reflux disease	Nonalcoholic fatty liver disease	55	rs7241572	A	G	A	G	0.0365511	0.0532648	0.209101	0.216449	FALSE	FALSE	FALSE	NAFLD	0.143814	0.0364395	TRUE	reported	0.00597464	602604	9.49336e-10	GERD	TRUE	reported	2	TRUE	377277	37.4263
Gastroesophageal reflux disease	Nonalcoholic fatty liver disease	56	rs7527682	G	A	G	A	-0.026684	0.0467726	0.53725	0.621732	FALSE	FALSE	FALSE	NAFLD	0.12751	0.0306908	TRUE	reported	0.00482174	602604	3.12831e-08	GERD	TRUE	reported	2	TRUE	377277	30.6263
Gastroesophageal reflux disease	Nonalcoholic fatty liver disease	57	rs7541875	G	A	G	A	0.0273972	-0.0143881	0.426069	0.383855	FALSE	FALSE	FALSE	NAFLD	0.638415	0.0306184	TRUE	reported	0.00484976	602604	1.61213e-08	GERD	TRUE	reported	2	TRUE	377277	31.9133
Gastroesophageal reflux disease	Nonalcoholic fatty liver disease	58	rs7600261	T	C	T	C	0.0338034	0.0614735	0.306391	0.304413	FALSE	FALSE	FALSE	NAFLD	0.0580096	0.0324292	TRUE	reported	0.00522051	602604	9.47327e-11	GERD	TRUE	reported	2	TRUE	377277	41.9271
Gastroesophageal reflux disease	Nonalcoholic fatty liver disease	59	rs7612999	A	G	A	G	0.0305231	0.00469614	0.245338	0.232705	FALSE	FALSE	FALSE	NAFLD	0.894325	0.0353536	TRUE	reported	0.00559546	602604	4.89824e-08	GERD	TRUE	reported	2	TRUE	377277	29.7568
Gastroesophageal reflux disease	Nonalcoholic fatty liver disease	60	rs761777	G	A	G	A	0.0345341	0.0270764	0.254034	0.274426	FALSE	FALSE	FALSE	NAFLD	0.418096	0.0334388	TRUE	reported	0.00554469	602604	4.71455e-10	GERD	TRUE	reported	2	TRUE	377277	38.792
Gastroesophageal reflux disease	Nonalcoholic fatty liver disease	61	rs7675588	A	C	A	C	-0.0335228	0.0862047	0.794635	0.83471	FALSE	FALSE	FALSE	NAFLD	0.0312846	0.0400313	TRUE	reported	0.00595438	602604	1.80264e-08	GERD	TRUE	reported	2	TRUE	377277	31.6962
Gastroesophageal reflux disease	Nonalcoholic fatty liver disease	62	rs7685686	G	A	G	A	-0.0279222	-0.00461315	0.422353	0.523521	FALSE	FALSE	FALSE	NAFLD	0.877517	0.0299328	TRUE	reported	0.00489191	602604	1.14427e-08	GERD	TRUE	reported	2	TRUE	377277	32.5793
Gastroesophageal reflux disease	Nonalcoholic fatty liver disease	63	rs773109	A	G	A	G	-0.0380572	-0.0242784	0.335269	0.302493	FALSE	FALSE	FALSE	NAFLD	0.455494	0.0325322	TRUE	reported	0.00510213	602604	8.71365e-14	GERD	TRUE	reported	2	TRUE	377277	55.6379
Gastroesophageal reflux disease	Nonalcoholic fatty liver disease	64	rs7942368	T	C	T	C	-0.0339683	-0.0323658	0.214659	0.208381	FALSE	FALSE	FALSE	NAFLD	0.378421	0.0367455	TRUE	reported	0.00591917	602604	9.54135e-09	GERD	TRUE	reported	2	TRUE	377277	32.9326
Gastroesophageal reflux disease	Nonalcoholic fatty liver disease	65	rs903678	A	G	A	G	0.0277378	0.0116134	0.339412	0.294554	FALSE	FALSE	FALSE	NAFLD	0.722244	0.0326713	TRUE	reported	0.00508463	602604	4.89091e-08	GERD	TRUE	reported	2	TRUE	377277	29.7595
Gastroesophageal reflux disease	Nonalcoholic fatty liver disease	66	rs903959	A	T	A	T	0.0291631	-0.0321941	0.399262	0.377512	FALSE	TRUE	FALSE	NAFLD	0.294007	0.0306794	TRUE	reported	0.00491608	602604	2.9893e-09	GERD	TRUE	reported	2	TRUE	377277	35.1908
Gastroesophageal reflux disease	Nonalcoholic fatty liver disease	67	rs9372625	A	G	A	G	-0.037727	-0.0558844	0.383042	0.318564	FALSE	FALSE	FALSE	NAFLD	0.0821126	0.0321441	TRUE	reported	0.0049537	602604	2.61818e-14	GERD	TRUE	reported	2	TRUE	377277	58.0023
Gastroesophageal reflux disease	Nonalcoholic fatty liver disease	68	rs9373363	G	A	G	A	-0.0326836	0.00610957	0.253631	0.333863	FALSE	FALSE	FALSE	NAFLD	0.846927	0.0316492	TRUE	reported	0.00555966	602604	4.13457e-09	GERD	TRUE	reported	2	TRUE	377277	34.5592
Gastroesophageal reflux disease	Nonalcoholic fatty liver disease	69	rs9396740	A	G	A	G	-0.031493	0.00871542	0.248794	0.203847	FALSE	FALSE	FALSE	NAFLD	0.813918	0.0370278	TRUE	reported	0.0055587	602604	1.46562e-08	GERD	TRUE	reported	2	TRUE	377277	32.0983
Gastroesophageal reflux disease	Nonalcoholic fatty liver disease	70	rs942065	A	G	A	G	0.0307384	0.0430427	0.634045	0.626184	FALSE	FALSE	FALSE	NAFLD	0.162942	0.0308495	TRUE	reported	0.00500925	602604	8.44559e-10	GERD	TRUE	reported	2	TRUE	377277	37.6545
Gastroesophageal reflux disease	Nonalcoholic fatty liver disease	71	rs9529055	A	G	A	G	0.0266604	-0.0112616	0.475633	0.528577	FALSE	FALSE	FALSE	NAFLD	0.706607	0.0299179	TRUE	reported	0.00481637	602604	3.10549e-08	GERD	TRUE	reported	2	TRUE	377277	30.6403
Gastroesophageal reflux disease	Nonalcoholic fatty liver disease	72	rs9542729	G	C	G	C	-0.0363194	0.0145233	0.20244	0.271742	FALSE	TRUE	FALSE	NAFLD	0.664993	0.0335386	TRUE	reported	0.00599914	602604	1.41205e-09	GERD	TRUE	reported	2	TRUE	377277	36.6521
Gastroesophageal reflux disease	Nonalcoholic fatty liver disease	73	rs9615905	T	C	T	C	0.0275657	0.00658805	0.458193	0.436496	FALSE	FALSE	FALSE	NAFLD	0.82625	0.0300121	TRUE	reported	0.0048378	602604	1.21233e-08	GERD	TRUE	reported	2	TRUE	377277	32.467
Gastroesophageal reflux disease	Nonalcoholic fatty liver disease	74	rs9636202	A	G	A	G	-0.035044	-0.00828485	0.26663	0.221519	FALSE	FALSE	FALSE	NAFLD	0.817586	0.0359195	TRUE	reported	0.00547191	602604	1.51022e-10	GERD	TRUE	reported	2	TRUE	377277	41.0156
Gastroesophageal reflux disease	Nonalcoholic fatty liver disease	75	rs9940128	A	G	A	G	0.0332513	0.0769308	0.421755	0.428727	FALSE	FALSE	FALSE	NAFLD	0.01048	0.0300561	TRUE	reported	0.00486305	602604	8.05749e-12	GERD	TRUE	reported	2	TRUE	377277	46.752
